# Supplementary material for: Habitat-specific trends in taxonomic, functional, and phylogenetic diversity in European plant communities over a century
Source: Nat Commun. 2026 May 8;17:4208. doi: 10.1038/s41467-026-72112-5 (PMC13156317; doi:10.1038/s41467-026-72112-5)
Supplement: Supplementary file 3 — Supplementary Data 1 [file 41467_2026_72112_MOESM3_ESM.xlsx]

## Sheet: Tabelle1
EUNIS level	EUNIS code	Sample size	Habitat Name
1	~	92250	Not classified
1	M	305	Coastal saltmarshes
2	M2	289	Littoral biogenic habitats
1	N	2247	Coastal habitats
2	N1	2	Coastal dunes and sandy shores
3	N11	8	Atlantic, Baltic and Arctic sand beach
3	N12	67	Mediterranean and Black Sea sand beach
3	N13	485	Atlantic and Baltic shifting coastal dune
3	N14	495	Mediterranean, Macaronesian and Black Sea shifting coastal dune
3	N15	75	Atlantic and Baltic coastal dune grassland (grey dune)
3	N16	301	Mediterranean and Macaronesian coastal dune grassland (grey dune)
3	N18	22	Atlantic and Baltic coastal Empetrum heath
3	N19	16	Atlantic coastal Calluna and Ulex heath
3	N1A	85	Atlantic and Baltic coastal dune scrub
3	N1B	62	Mediterranean and Black Sea coastal dune scrub
3	N1D	9	Atlantic and Baltic broad-leaved coastal dune forest
3	N1G	1	Mediterranean coniferous coastal dune forest
3	N1H	374	Atlantic and Baltic moist and wet dune slack
3	N21	9	Atlantic, Baltic and Arctic coastal shingle beach
3	N31	2	Atlantic and Baltic rocky sea cliff and shore
3	N32	9	Mediterranean and Black Sea rocky sea cliff and shore
1	P	513	Inland waters
3	P2N	115	Spring
2	P3a	5	Brackish-water vegetation
2	P3b	18	Fresh-water small pleustophyte vegetation
2	P3c	24	Fresh-water large pleustophyte vegetation
2	P3d	174	Fresh-water submerged vegetation
2	P3e	98	Fresh-water nymphaeid vegetation
2	P3f	50	Oligotrophic-water vegetation
2	P3g	1	Dystrophic-water vegetation
2	P3h	5	Stonewort vegetation
1	Q	3965	Mires and wetlands
3	Q11	195	Raised bog
3	Q12	20	Blanket bog
3	Q21	80	Oceanic valley mire
3	Q22	264	Poor fen
3	Q24	175	Intermediate fen and soft-water spring mire
3	Q25	131	Non-calcareous quaking mire
3	Q41	121	Alkaline, calcareous, carbonate-rich small-sedge spring fen
3	Q42	68	Extremely rich moss-sedge fen
3	Q43	46	Tall-sedge base-rich fen
3	Q44	5	Calcareous quaking mire
3	Q45	2	Arctic-alpine rich fen
3	Q51	788	Tall-helophyte bed
3	Q52	463	Small-helophyte bed
3	Q53	562	Tall-sedge bed
3	Q54	58	Inland saline or brackish helophyte bed
3	Q61	23	Periodically exposed shore with stable, eutrophic sediments with pioneer or ephemeral vegetation
3	Q62	69	Periodically exposed shore with stable, mesotrophic sediments with pioneer or ephemeral vegetation
1	R	60984	Grasslands and lands dominated by forbs, mosses or lichens
2	R1	3	Dry grasslands
3	R11	2197	Pannonian and Pontic sandy steppe
3	R12	5	Cryptogam- and annual-dominated vegetation on siliceous rock outcrops
3	R13	84	Cryptogam- and annual-dominated vegetation on calcareous and ultramafic rock outcrops
3	R14	98	Perennial rocky grassland of the Italian Peninsula
3	R16	334	Perennial rocky grassland of Central and South-Eastern Europe
3	R19	15	Dry steppic submediterranean pasture of the Amphi-Adriatic region
3	R1A	4965	Semi-dry perennial calcareous grassland (meadow steppe)
3	R1B	639	Continental dry grassland (true steppe)
3	R1E	32	Mediterranean tall perennial dry grassland
3	R1G	154	Iberian oromediterranean siliceous dry grassland
3	R1H	92	Iberian oromediterranean basiphilous dry grassland
3	R1J	2	Cyrno-Sardean oromediterranean siliceous dry grassland
3	R1M	448	Lowland to montane, dry to mesic grassland usually dominated by Nardus stricta
3	R1N	6	Open Iberian supramediterranean dry acid and neutral grassland
3	R1P	296	Oceanic to subcontinental inland sand grassland on dry acid and neutral soils
3	R1Q	54	Inland sanddrift and dune with siliceous grassland
3	R21	3907	Mesic permanent pasture of lowlands and mountains
3	R22	9896	Low and medium altitude hay meadow
3	R23	799	Mountain hay meadow
3	R31	3	Mediterranean tall humid inland grassland
3	R33	6	Mediterranean short moist grassland of mountains
3	R34	1	Submediterranean moist meadow
3	R35	3930	Moist or wet mesotrophic to eutrophic hay meadow
3	R36	878	Moist or wet mesotrophic to eutrophic pasture
3	R37	1203	Temperate and boreal moist or wet oligotrophic grassland
2	R4	13	Alpine and subalpine grasslands
3	R41	409	Snow-bed vegetation
3	R42	93	Boreal and arctic acidophilous alpine grassland
3	R43	1821	Temperate acidophilous alpine grassland
3	R44	1073	Arctic-alpine calcareous grassland
3	R45	125	Alpine and subalpine calcareous grassland of the Balkans and Apennines
3	R51	48	Thermophilous forest fringe of base-rich soils
3	R52	6	Forest fringe of acidic nutrient-poor soils
3	R54	80	Pteridium aquilinum vegetation
3	R55	1467	Lowland moist or wet tall-herb and fern fringe
3	R56	148	Montane to subalpine moist or wet tall-herb and fern fringe
3	R57	296	Herbaceous forest clearing vegetation
3	R63	16	Temperate inland salt marsh
1	S	7758	Shrublands and heathlands
2	S2	32	Arctic, alpine and subalpine scrub
3	S21	326	Subarctic and alpine dwarf Salix scrub
3	S22	1151	Alpine and subalpine ericoid heath
3	S23	335	Alpine and subalpine Juniperus scrub
3	S24	2	Subalpine genistoid scrub of the Amphi-Adriatic region
3	S25	61	Subalpine and subarctic deciduous scrub
3	S26	223	Subalpine Pinus mugo scrub
2	S3	8	Temperate and Mediterranean-montane scrub
3	S31	80	Lowland to montane temperate and submediterranean Juniperus scrub
3	S32	264	Temperate Rubus scrub
3	S33	43	Lowland to montane temperate and submediterranean genistoid scrub
3	S35	618	Temperate and submediterranean thorn scrub
3	S36	22	Low steppic scrub
3	S37	50	Corylus avellana scrub
3	S38	195	Temperate forest clearing scrub
3	S41	359	Wet heath
3	S42	193	Dry heath
3	S43	2013	Macaronesian heath
2	S5	3	Maquis, arborescent matorral and thermo-Mediterranean scrub
3	S51	78	Mediterranean maquis and arborescent matorral
3	S54	5	Thermomediterranean arid scrub
3	S61	1	Western basiphilous garrigue
2	S7	36	Spiny Mediterranean heaths
3	S75	2	Eastern Mediterranean mountain hedgehog-heath
3	S91	83	Temperate riparian scrub
3	S92	129	Salix fen scrub
1	T	23005	Forest
2	T1	222	Broadleaved deciduous forests
3	T11	162	Temperate Salix and Populus riparian forest
3	T12	651	Alnus glutinosa-Alnus incana forest on riparian and mineral soils
3	T13	918	Temperate hardwood riparian forest
3	T14	6	Mediterranean and Macaronesian riparian forest
3	T15	205	Broadleaved swamp forest on non-acid peat
3	T16	210	Broadleaved mire forest on acid peat
3	T17	4826	Fagus forest on non-acid soils
3	T18	1172	Fagus forest on acid soils
3	T19	254	Temperate and submediterranean thermophilous deciduous forest
3	T1B	504	Acidophilous Quercus forest
3	T1C	45	Temperate and boreal mountain Betula and Populus tremula forest on mineral soils
3	T1E	2485	Carpinus and Quercus mesic deciduous forest
3	T1F	592	Ravine forest
3	T1H	282	Broadleaved deciduous plantation of non site-native trees
3	T21	75	Mediterranean evergreen Quercus forest
3	T22	3	Mainland laurophyllous forest
3	T24	49	Olea europaea-Ceratonia siliqua forest
3	T27	20	Ilex aquifolium forest
3	T29	12	Broadleaved evergreen plantation of non site-native trees
2	T3	19	Coniferous forests
3	T32	405	Temperate mountain Abies forest
3	T33	8	Mediterranean mountain Abies forest
3	T34	91	Temperate subalpine Larix, Pinus cembra and Pinus uncinata forest
3	T35	1370	Temperate continental Pinus sylvestris forest
3	T36	93	Temperate and submediterranean montane Pinus sylvestris-Pinus nigra forest
3	T38	1	Mediterranean montane Cedrus forest
3	T3A	36	Mediterranean lowland to submontane Pinus forest
3	T3C	6	Taxus baccata forest
3	T3D	5	Mediterranean Cupressaceae forest
3	T3F	137	Dark taiga
3	T3G	16	Pinus sylvestris light taiga
3	T3J	63	Pinus and Larix mire forest
3	T3K	63	Picea mire forest
3	T3M	357	Coniferous plantation of non site-native trees
1	U	4410	Inland sparsely vegetated habitats
3	U22	1732	Temperate high-mountain siliceous scree
3	U23	7	Temperate, lowland to montane siliceous scree
3	U24	60	Mediterranean siliceous scree
3	U26	633	Temperate high-mountain base-rich scree and moraine
3	U27	1259	Temperate, lowland to montane base-rich scree
3	U28	42	Western Mediterranean base-rich scree
3	U29	38	Eastern Mediterranean base-rich scree
3	U32	18	Temperate high-mountain siliceous inland cliff
3	U33	26	Temperate, lowland to montane siliceous inland cliff
3	U34	3	Mediterranean siliceous inland cliff
3	U36	188	Temperate high-mountain base-rich inland cliff
3	U37	75	Temperate, lowland to montane base-rich inland cliff
3	U38	21	Mediterranean base-rich inland cliff
3	U3A	35	Temperate ultramafic inland cliff
3	U3D	6	Wet inland cliff
3	U52	1	Polar desert
3	U71	7	Unvegetated or sparsely vegetated gravel bar in montane and alpine regions
1	V	3853	Man-made habitats
3	V11	580	Intensive unmixed crops
3	V12	8	Mixed crops of market gardens and horticulture
3	V13	109	Arable land with unmixed crops grown by low-intensity agricultural methods
3	V15	989	Bare tilled, fallow or recently abandoned arable land
3	V32	63	Mediterranean subnitrophilous annual grassland
3	V33	6	Dry Mediterranean land with unpalatable non-vernal herbaceous vegetation
3	V34	7	Trampled xeric grassland with annuals
3	V35	10	Trampled mesophilous grassland with annuals
3	V37	514	Annual anthropogenic herbaceous vegetation
3	V38	627	Dry perennial anthropogenic herbaceous vegetation
3	V39	139	Mesic perennial anthropogenic herbaceous vegetation
