# Supplementary material for: Habitat-specific trends in taxonomic, functional, and phylogenetic diversity in European plant communities over a century
Source: Nat Commun. 2026 May 8;17:4208. doi: 10.1038/s41467-026-72112-5 (PMC13156317; doi:10.1038/s41467-026-72112-5)
Supplement: Supplementary file 5 — Supplementary Data 3 [file 41467_2026_72112_MOESM5_ESM.xlsx]

## Sheet: Trajectories assigned
Trajectory assigned	EUNIS habitat at start	EUNIS habitat at end	No. of time series	EUNIS start long-form	EUNIS end long-form
unassigned	-	-	22621	- unassigned	- unassigned
other	-	M	1	- unassigned	Marine habitats
other	-	M2	6	- unassigned	Littoral biogenic habitats
other	-	N	3	- unassigned	Coastal sand and cliff habitats
other	-	N12	1	- unassigned	Mediterranean and Black Sea sand beach
other	-	N13	3	- unassigned	Atlantic and Baltic shifting coastal dune
other	-	N14	5	- unassigned	Mediterranean, Macaronesian and Black Sea shifting coastal dune
other	-	N15	1	- unassigned	Atlantic and Baltic coastal dune grassland (grey dune)
other	-	N16	3	- unassigned	Mediterranean and Macaronesian coastal dune grassland (grey dune)
other	-	N18	7	- unassigned	Atlantic and Baltic coastal Empetrum heath
other	-	N19	3	- unassigned	Atlantic coastal Calluna and Ulex heath
other	-	N1A	2	- unassigned	Atlantic and Baltic coastal dune scrub
other	-	N1B	2	- unassigned	Mediterranean and Black Sea coastal dune scrub
other	-	N1H	8	- unassigned	Atlantic and Baltic moist and wet dune slack
other	-	P2N	2	- unassigned	Spring
other	-	Pd	3	- unassigned	Fresh-water submerged vegetation
other	-	Pf	2	- unassigned	Oligotrophic-water vegetation
other	-	Q	20	- unassigned	Wetlands and mires
other	-	Q11	5	- unassigned	Raised bog
other	-	Q21	7	- unassigned	Oceanic valley mire
other	-	Q22	4	- unassigned	Poor fen
other	-	Q24	9	- unassigned	Intermediate fen and soft-water spring mire
other	-	Q25	1	- unassigned	Non-calcareous quaking mire
other	-	Q41	1	- unassigned	Alkaline, calcareous, carbonate-rich small-sedge spring fen
other	-	Q42	4	- unassigned	Extremely rich moss-sedge fen
other	-	Q43	1	- unassigned	Tall-sedge base-rich fen
other	-	Q51	22	- unassigned	Tall-helophyte bed
other	-	Q52	3	- unassigned	Small-helophyte bed
other	-	Q53	4	- unassigned	Tall-sedge bed
other	-	Q54	1	- unassigned	Inland saline or brackish helophyte bed
other	-	Q62	1	- unassigned	Periodically exposed shore with stable, mesotrophic sediments with pioneer or ephemeral vegetation
other	-	R	138	- unassigned	Grasslands
other	-	R11	1	- unassigned	Pannonian and Pontic sandy steppe
other	-	R13	1	- unassigned	Cryptogam- and annual-dominated vegetation on calcareous and ultramafic rock outcrops
other	-	R16	7	- unassigned	Perennial rocky grassland of Central and South-Eastern Europe
other	-	R1A	31	- unassigned	Semi-dry perennial calcareous grassland (meadow steppe)
other	-	R1B	2	- unassigned	Continental dry grassland (true steppe)
other	-	R1H	1	- unassigned	Iberian oromediterranean basiphilous dry grassland
other	-	R1M	2	- unassigned	Lowland to montane, dry to mesic grassland usually dominated by Nardus stricta
other	-	R21	8	- unassigned	Mesic permanent pasture of lowlands and mountains
other	-	R22	41	- unassigned	Low and medium altitude hay meadow
other	-	R23	10	- unassigned	Mountain hay meadow
other	-	R35	15	- unassigned	Moist or wet mesotrophic to eutrophic hay meadow
other	-	R36	4	- unassigned	Moist or wet mesotrophic to eutrophic pasture
other	-	R37	11	- unassigned	Temperate and boreal moist or wet oligotrophic grassland
other	-	R41	4	- unassigned	Snow-bed vegetation
other	-	R42	1	- unassigned	Boreal and arctic acidophilous alpine grassland
other	-	R43	11	- unassigned	Temperate acidophilous alpine grassland
other	-	R44	21	- unassigned	Arctic-alpine calcareous grassland
other	-	R54	6	- unassigned	Pteridium aquilinum vegetation
other	-	R55	17	- unassigned	Lowland moist or wet tall-herb and fern fringe
other	-	R56	4	- unassigned	Montane to subalpine moist or wet tall-herb and fern fringe
other	-	R57	4	- unassigned	Herbaceous forest clearing vegetation
other	-	S	79	- unassigned	Heathlands, scrub and tundra
other	-	S2	2	- unassigned	Arctic, alpine and subalpine scrub
other	-	S21	5	- unassigned	Subarctic and alpine dwarf Salix scrub
other	-	S22	12	- unassigned	Alpine and subalpine ericoid heath
other	-	S23	2	- unassigned	Alpine and subalpine Juniperus scrub
other	-	S25	4	- unassigned	Subalpine and subarctic deciduous scrub
other	-	S26	8	- unassigned	Subalpine Pinus mugo scrub
other	-	S31	4	- unassigned	Lowland to montane temperate and submediterranean Juniperus scrub
other	-	S32	20	- unassigned	Temperate Rubus scrub
other	-	S33	3	- unassigned	Lowland to montane temperate and submediterranean genistoid scrub
other	-	S35	29	- unassigned	Temperate and submediterranean thorn scrub
other	-	S37	1	- unassigned	Corylus avellana scrub
other	-	S38	11	- unassigned	Temperate forest clearing scrub
other	-	S41	4	- unassigned	Wet heath
other	-	S42	8	- unassigned	Dry heath
other	-	S43	20	- unassigned	Macaronesian heath
other	-	S51	6	- unassigned	Mediterranean maquis and arborescent matorral
other	-	S54	1	- unassigned	Thermomediterranean arid scrub
other	-	S91	5	- unassigned	Temperate riparian scrub
other	-	S92	4	- unassigned	Salix fen scrub
other	-	T	165	- unassigned	Forest
other	-	T1	2	- unassigned	Broadleaved deciduous forests
other	-	T11	13	- unassigned	Temperate Salix and Populus riparian forest
other	-	T12	12	- unassigned	Alnus glutinosa-Alnus incana forest on riparian and mineral soils
other	-	T13	11	- unassigned	Temperate hardwood riparian forest
other	-	T15	7	- unassigned	Broadleaved swamp forest on non-acid peat
other	-	T16	11	- unassigned	Broadleaved mire forest on acid peat
other	-	T17	66	- unassigned	Fagus forest on non-acid soils
other	-	T18	13	- unassigned	Fagus forest on acid soils
other	-	T19	4	- unassigned	Temperate and submediterranean thermophilous deciduous forest
other	-	T1B	2	- unassigned	Acidophilous Quercus forest
other	-	T1C	2	- unassigned	Temperate and boreal mountain Betula and Populus tremula forest on mineral soils
other	-	T1E	25	- unassigned	Carpinus and Quercus mesic deciduous forest
other	-	T1F	9	- unassigned	Ravine forest
other	-	T1H	8	- unassigned	Broadleaved deciduous plantation of non site-native trees
other	-	T21	1	- unassigned	Mediterranean evergreen Quercus forest
other	-	T24	2	- unassigned	Olea europaea-Ceratonia siliqua forest
other	-	T32	1	- unassigned	Temperate mountain Abies forest
other	-	T34	3	- unassigned	Temperate subalpine Larix, Pinus cembra and Pinus uncinata forest
other	-	T35	9	- unassigned	Temperate continental Pinus sylvestris forest
other	-	T36	4	- unassigned	Temperate and submediterranean montane Pinus sylvestris-Pinus nigra forest
other	-	T3A	1	- unassigned	Mediterranean lowland to submontane Pinus forest
other	-	T3F	20	- unassigned	Dark taiga
other	-	T3G	2	- unassigned	Pinus sylvestris light taiga
other	-	T3J	1	- unassigned	Pinus and Larix mire forest
other	-	T3K	3	- unassigned	Picea mire forest
other	-	T3M	5	- unassigned	Coniferous plantation of non site-native trees
other	-	U	13	- unassigned	Inland sparsely vegetated habitats
other	-	U22	7	- unassigned	Temperate high-mountain siliceous scree
other	-	U26	10	- unassigned	Temperate high-mountain base-rich scree and moraine
other	-	U27	5	- unassigned	Temperate, lowland to montane base-rich scree
other	-	U28	1	- unassigned	Western Mediterranean base-rich scree
other	-	U29	3	- unassigned	Eastern Mediterranean base-rich scree
other	-	U33	1	- unassigned	Temperate, lowland to montane siliceous inland cliff
other	-	U36	2	- unassigned	Temperate high-mountain base-rich inland cliff
other	-	U38	3	- unassigned	Mediterranean base-rich inland cliff
other	-	U3A	1	- unassigned	Temperate ultramafic inland cliff
other	-	V	9	- unassigned	Man-made habitats
other	-	V11	4	- unassigned	Intensive unmixed crops
other	-	V13	1	- unassigned	Arable land with unmixed crops grown by low-intensity agricultural methods
other	-	V32	1	- unassigned	Mediterranean subnitrophilous annual grassland
other	-	V37	2	- unassigned	Annual anthropogenic herbaceous vegetation
other	-	V38	2	- unassigned	Dry perennial anthropogenic herbaceous vegetation
other	-	V39	1	- unassigned	Mesic perennial anthropogenic herbaceous vegetation
unassigned	M	M	6	Marine habitats	Marine habitats
stable	M	M2	1	Marine habitats	Littoral biogenic habitats
succession	M	Q51	1	Marine habitats	Tall-helophyte bed
other	M2	-	6	Littoral biogenic habitats	- unassigned
stable	M2	M	1	Littoral biogenic habitats	Marine habitats
unassigned	M2	M2	87	Littoral biogenic habitats	Littoral biogenic habitats
other	M2	N13	1	Littoral biogenic habitats	Atlantic and Baltic shifting coastal dune
other	M2	N1H	3	Littoral biogenic habitats	Atlantic and Baltic moist and wet dune slack
succession	M2	Q51	33	Littoral biogenic habitats	Tall-helophyte bed
succession	M2	R	16	Littoral biogenic habitats	Grasslands
succession	M2	R21	15	Littoral biogenic habitats	Mesic permanent pasture of lowlands and mountains
succession	M2	R22	2	Littoral biogenic habitats	Low and medium altitude hay meadow
succession	M2	R36	2	Littoral biogenic habitats	Moist or wet mesotrophic to eutrophic pasture
succession	M2	S	1	Littoral biogenic habitats	Heathlands, scrub and tundra
succession	M2	V39	1	Littoral biogenic habitats	Mesic perennial anthropogenic herbaceous vegetation
other	N	-	4	Coastal sand and cliff habitats	- unassigned
unassigned	N	N	11	Coastal sand and cliff habitats	Coastal sand and cliff habitats
other	N	N12	8	Coastal sand and cliff habitats	Mediterranean and Black Sea sand beach
other	N	N13	4	Coastal sand and cliff habitats	Atlantic and Baltic shifting coastal dune
other	N	N14	19	Coastal sand and cliff habitats	Mediterranean, Macaronesian and Black Sea shifting coastal dune
other	N	N16	8	Coastal sand and cliff habitats	Mediterranean and Macaronesian coastal dune grassland (grey dune)
other	N	N1B	1	Coastal sand and cliff habitats	Mediterranean and Black Sea coastal dune scrub
other	N	N1H	1	Coastal sand and cliff habitats	Atlantic and Baltic moist and wet dune slack
other	N	N21	1	Coastal sand and cliff habitats	Atlantic, Baltic and Arctic coastal shingle beach
succession	N	R	7	Coastal sand and cliff habitats	Grasslands
succession	N	R21	4	Coastal sand and cliff habitats	Mesic permanent pasture of lowlands and mountains
succession	N	R22	1	Coastal sand and cliff habitats	Low and medium altitude hay meadow
succession	N	R36	1	Coastal sand and cliff habitats	Moist or wet mesotrophic to eutrophic pasture
succession	N	S43	1	Coastal sand and cliff habitats	Macaronesian heath
succession	N	S91	1	Coastal sand and cliff habitats	Temperate riparian scrub
succession	N	S92	1	Coastal sand and cliff habitats	Salix fen scrub
succession	N	T3M	1	Coastal sand and cliff habitats	Coniferous plantation of non site-native trees
succession	N	V	1	Coastal sand and cliff habitats	Man-made habitats
succession	N1	R	2	Coastal dunes and sandy shores	Grasslands
other	N11	N	2	Atlantic, Baltic and Arctic sand beach	Coastal sand and cliff habitats
stable	N11	N13	1	Atlantic, Baltic and Arctic sand beach	Atlantic and Baltic shifting coastal dune
succession	N11	R	1	Atlantic, Baltic and Arctic sand beach	Grasslands
succession	N11	R22	1	Atlantic, Baltic and Arctic sand beach	Low and medium altitude hay meadow
other	N12	-	3	Mediterranean and Black Sea sand beach	- unassigned
other	N12	N	6	Mediterranean and Black Sea sand beach	Coastal sand and cliff habitats
stable	N12	N12	3	Mediterranean and Black Sea sand beach	Mediterranean and Black Sea sand beach
stable	N12	N14	16	Mediterranean and Black Sea sand beach	Mediterranean, Macaronesian and Black Sea shifting coastal dune
succession	N12	N16	7	Mediterranean and Black Sea sand beach	Mediterranean and Macaronesian coastal dune grassland (grey dune)
succession	N12	V37	3	Mediterranean and Black Sea sand beach	Annual anthropogenic herbaceous vegetation
other	N13	-	8	Atlantic and Baltic shifting coastal dune	- unassigned
other	N13	M2	1	Atlantic and Baltic shifting coastal dune	Littoral biogenic habitats
other	N13	N	5	Atlantic and Baltic shifting coastal dune	Coastal sand and cliff habitats
stable	N13	N11	3	Atlantic and Baltic shifting coastal dune	Atlantic, Baltic and Arctic sand beach
stable	N13	N13	111	Atlantic and Baltic shifting coastal dune	Atlantic and Baltic shifting coastal dune
stable	N13	N15	3	Atlantic and Baltic shifting coastal dune	Atlantic and Baltic coastal dune grassland (grey dune)
succession	N13	N19	2	Atlantic and Baltic shifting coastal dune	Atlantic coastal Calluna and Ulex heath
succession	N13	N1A	2	Atlantic and Baltic shifting coastal dune	Atlantic and Baltic coastal dune scrub
other	N13	N21	1	Atlantic and Baltic shifting coastal dune	Atlantic, Baltic and Arctic coastal shingle beach
succession	N13	Q51	1	Atlantic and Baltic shifting coastal dune	Tall-helophyte bed
succession	N13	R	26	Atlantic and Baltic shifting coastal dune	Grasslands
succession	N13	R1A	2	Atlantic and Baltic shifting coastal dune	Semi-dry perennial calcareous grassland (meadow steppe)
succession	N13	R21	42	Atlantic and Baltic shifting coastal dune	Mesic permanent pasture of lowlands and mountains
succession	N13	R22	65	Atlantic and Baltic shifting coastal dune	Low and medium altitude hay meadow
succession	N13	R36	1	Atlantic and Baltic shifting coastal dune	Moist or wet mesotrophic to eutrophic pasture
succession	N13	S43	6	Atlantic and Baltic shifting coastal dune	Macaronesian heath
succession	N13	S91	3	Atlantic and Baltic shifting coastal dune	Temperate riparian scrub
succession	N13	T3M	3	Atlantic and Baltic shifting coastal dune	Coniferous plantation of non site-native trees
other	N13	V11	1	Atlantic and Baltic shifting coastal dune	Intensive unmixed crops
succession	N13	V37	1	Atlantic and Baltic shifting coastal dune	Annual anthropogenic herbaceous vegetation
other	N14	-	5	Mediterranean, Macaronesian and Black Sea shifting coastal dune	- unassigned
other	N14	N	10	Mediterranean, Macaronesian and Black Sea shifting coastal dune	Coastal sand and cliff habitats
stable	N14	N12	6	Mediterranean, Macaronesian and Black Sea shifting coastal dune	Mediterranean and Black Sea sand beach
stable	N14	N14	78	Mediterranean, Macaronesian and Black Sea shifting coastal dune	Mediterranean, Macaronesian and Black Sea shifting coastal dune
succession	N14	N16	57	Mediterranean, Macaronesian and Black Sea shifting coastal dune	Mediterranean and Macaronesian coastal dune grassland (grey dune)
stable	N14	N32	1	Mediterranean, Macaronesian and Black Sea shifting coastal dune	Mediterranean and Black Sea rocky sea cliff and shore
succession	N14	R	1	Mediterranean, Macaronesian and Black Sea shifting coastal dune	Grasslands
other	N15	-	1	Atlantic and Baltic coastal dune grassland (grey dune)	- unassigned
stable	N15	N13	1	Atlantic and Baltic coastal dune grassland (grey dune)	Atlantic and Baltic shifting coastal dune
stable	N15	N15	24	Atlantic and Baltic coastal dune grassland (grey dune)	Atlantic and Baltic coastal dune grassland (grey dune)
succession	N15	N19	1	Atlantic and Baltic coastal dune grassland (grey dune)	Atlantic coastal Calluna and Ulex heath
succession	N15	N1A	2	Atlantic and Baltic coastal dune grassland (grey dune)	Atlantic and Baltic coastal dune scrub
succession	N15	R	4	Atlantic and Baltic coastal dune grassland (grey dune)	Grasslands
succession	N15	R1A	2	Atlantic and Baltic coastal dune grassland (grey dune)	Semi-dry perennial calcareous grassland (meadow steppe)
succession	N15	R21	1	Atlantic and Baltic coastal dune grassland (grey dune)	Mesic permanent pasture of lowlands and mountains
succession	N15	R22	2	Atlantic and Baltic coastal dune grassland (grey dune)	Low and medium altitude hay meadow
disturbance	N15	R54	1	Atlantic and Baltic coastal dune grassland (grey dune)	Pteridium aquilinum vegetation
other	N16	-	1	Mediterranean and Macaronesian coastal dune grassland (grey dune)	- unassigned
other	N16	N	3	Mediterranean and Macaronesian coastal dune grassland (grey dune)	Coastal sand and cliff habitats
disturbance	N16	N12	2	Mediterranean and Macaronesian coastal dune grassland (grey dune)	Mediterranean and Black Sea sand beach
disturbance	N16	N14	22	Mediterranean and Macaronesian coastal dune grassland (grey dune)	Mediterranean, Macaronesian and Black Sea shifting coastal dune
stable	N16	N16	70	Mediterranean and Macaronesian coastal dune grassland (grey dune)	Mediterranean and Macaronesian coastal dune grassland (grey dune)
succession	N16	N1B	8	Mediterranean and Macaronesian coastal dune grassland (grey dune)	Mediterranean and Black Sea coastal dune scrub
succession	N16	R	1	Mediterranean and Macaronesian coastal dune grassland (grey dune)	Grasslands
succession	N16	S	3	Mediterranean and Macaronesian coastal dune grassland (grey dune)	Heathlands, scrub and tundra
succession	N16	S51	1	Mediterranean and Macaronesian coastal dune grassland (grey dune)	Mediterranean maquis and arborescent matorral
other	N16	V	1	Mediterranean and Macaronesian coastal dune grassland (grey dune)	Man-made habitats
succession	N16	V32	1	Mediterranean and Macaronesian coastal dune grassland (grey dune)	Mediterranean subnitrophilous annual grassland
stable	N16	V33	1	Mediterranean and Macaronesian coastal dune grassland (grey dune)	Dry Mediterranean land with unpalatable non-vernal herbaceous vegetation
succession	N16	V37	1	Mediterranean and Macaronesian coastal dune grassland (grey dune)	Annual anthropogenic herbaceous vegetation
other	N18	-	3	Atlantic and Baltic coastal Empetrum heath	- unassigned
stable	N18	N18	3	Atlantic and Baltic coastal Empetrum heath	Atlantic and Baltic coastal Empetrum heath
succession	N18	R22	1	Atlantic and Baltic coastal Empetrum heath	Low and medium altitude hay meadow
succession	N18	S33	1	Atlantic and Baltic coastal Empetrum heath	Lowland to montane temperate and submediterranean genistoid scrub
other	N19	-	1	Atlantic coastal Calluna and Ulex heath	- unassigned
succession	N19	R	4	Atlantic coastal Calluna and Ulex heath	Grasslands
succession	N19	R21	1	Atlantic coastal Calluna and Ulex heath	Mesic permanent pasture of lowlands and mountains
succession	N19	S	1	Atlantic coastal Calluna and Ulex heath	Heathlands, scrub and tundra
succession	N19	S43	1	Atlantic coastal Calluna and Ulex heath	Macaronesian heath
other	N1A	-	2	Atlantic and Baltic coastal dune scrub	- unassigned
stable	N1A	N1A	30	Atlantic and Baltic coastal dune scrub	Atlantic and Baltic coastal dune scrub
disturbance	N1A	N1H	1	Atlantic and Baltic coastal dune scrub	Atlantic and Baltic moist and wet dune slack
succession	N1A	R	1	Atlantic and Baltic coastal dune scrub	Grasslands
succession	N1A	R21	1	Atlantic and Baltic coastal dune scrub	Mesic permanent pasture of lowlands and mountains
disturbance	N1B	N16	1	Mediterranean and Black Sea coastal dune scrub	Mediterranean and Macaronesian coastal dune grassland (grey dune)
stable	N1B	N1B	23	Mediterranean and Black Sea coastal dune scrub	Mediterranean and Black Sea coastal dune scrub
succession	N1B	N1G	1	Mediterranean and Black Sea coastal dune scrub	Mediterranean coniferous coastal dune forest
succession	N1B	T21	3	Mediterranean and Black Sea coastal dune scrub	Mediterranean evergreen Quercus forest
disturbance	N1D	N1H	2	Atlantic and Baltic broad-leaved coastal dune forest	Atlantic and Baltic moist and wet dune slack
other	N1H	-	5	Atlantic and Baltic moist and wet dune slack	- unassigned
other	N1H	M2	1	Atlantic and Baltic moist and wet dune slack	Littoral biogenic habitats
other	N1H	N13	2	Atlantic and Baltic moist and wet dune slack	Atlantic and Baltic shifting coastal dune
succession	N1H	N18	1	Atlantic and Baltic moist and wet dune slack	Atlantic and Baltic coastal Empetrum heath
succession	N1H	N1A	2	Atlantic and Baltic moist and wet dune slack	Atlantic and Baltic coastal dune scrub
succession	N1H	N1D	3	Atlantic and Baltic moist and wet dune slack	Atlantic and Baltic broad-leaved coastal dune forest
stable	N1H	N1H	101	Atlantic and Baltic moist and wet dune slack	Atlantic and Baltic moist and wet dune slack
succession	N1H	Q	2	Atlantic and Baltic moist and wet dune slack	Wetlands and mires
succession	N1H	R	16	Atlantic and Baltic moist and wet dune slack	Grasslands
succession	N1H	R21	10	Atlantic and Baltic moist and wet dune slack	Mesic permanent pasture of lowlands and mountains
succession	N1H	R22	8	Atlantic and Baltic moist and wet dune slack	Low and medium altitude hay meadow
succession	N1H	R36	4	Atlantic and Baltic moist and wet dune slack	Moist or wet mesotrophic to eutrophic pasture
succession	N1H	R37	1	Atlantic and Baltic moist and wet dune slack	Temperate and boreal moist or wet oligotrophic grassland
succession	N1H	R55	1	Atlantic and Baltic moist and wet dune slack	Lowland moist or wet tall-herb and fern fringe
succession	N1H	S	3	Atlantic and Baltic moist and wet dune slack	Heathlands, scrub and tundra
succession	N1H	S43	3	Atlantic and Baltic moist and wet dune slack	Macaronesian heath
succession	N1H	S92	2	Atlantic and Baltic moist and wet dune slack	Salix fen scrub
succession	N1H	T	1	Atlantic and Baltic moist and wet dune slack	Forest
other	N21	N13	1	Atlantic, Baltic and Arctic coastal shingle beach	Atlantic and Baltic shifting coastal dune
succession	N21	R22	1	Atlantic, Baltic and Arctic coastal shingle beach	Low and medium altitude hay meadow
disturbance	N21	R54	1	Atlantic, Baltic and Arctic coastal shingle beach	Pteridium aquilinum vegetation
succession	N31	R22	1	Atlantic and Baltic rocky sea cliff and shore	Low and medium altitude hay meadow
other	P	-	2	Surface waters	- unassigned
other	P	Pc	1	Surface waters	Fresh-water large pleustophyte vegetation
other	P	Ph	1	Surface waters	Stonewort vegetation
other	P	Q51	2	Surface waters	Tall-helophyte bed
other	P	R	1	Surface waters	Grasslands
other	P	R44	1	Surface waters	Arctic-alpine calcareous grassland
other	P	T11	2	Surface waters	Temperate Salix and Populus riparian forest
other	P2N	-	1	Spring	- unassigned
stable	P2N	P2N	30	Spring	Spring
succession	P2N	Q	2	Spring	Wetlands and mires
succession	P2N	Q22	3	Spring	Poor fen
succession	P2N	Q24	1	Spring	Intermediate fen and soft-water spring mire
succession	P2N	Q42	1	Spring	Extremely rich moss-sedge fen
succession	P2N	Q52	1	Spring	Small-helophyte bed
other	P2N	Q62	1	Spring	Periodically exposed shore with stable, mesotrophic sediments with pioneer or ephemeral vegetation
succession	P2N	R	8	Spring	Grasslands
succession	P2N	R21	1	Spring	Mesic permanent pasture of lowlands and mountains
succession	P2N	R35	5	Spring	Moist or wet mesotrophic to eutrophic hay meadow
succession	P2N	R55	2	Spring	Lowland moist or wet tall-herb and fern fringe
succession	P2N	S	1	Spring	Heathlands, scrub and tundra
succession	P2N	T14	1	Spring	Mediterranean and Macaronesian riparian forest
stable	Pa	Ph	1	Brackish-water vegetation	Stonewort vegetation
succession	Pa	Q52	4	Brackish-water vegetation	Small-helophyte bed
stable	Pb	Pd	5	Fresh-water small pleustophyte vegetation	Fresh-water submerged vegetation
stable	Pb	Pe	1	Fresh-water small pleustophyte vegetation	Fresh-water nymphaeid vegetation
succession	Pb	Q52	4	Fresh-water small pleustophyte vegetation	Small-helophyte bed
unassigned	Pc	Pc	1	Fresh-water large pleustophyte vegetation	Fresh-water large pleustophyte vegetation
stable	Pc	Pd	1	Fresh-water large pleustophyte vegetation	Fresh-water submerged vegetation
other	Pd	-	1	Fresh-water submerged vegetation	- unassigned
other	Pd	P	1	Fresh-water submerged vegetation	Surface waters
stable	Pd	Pb	3	Fresh-water submerged vegetation	Fresh-water small pleustophyte vegetation
unassigned	Pd	Pd	34	Fresh-water submerged vegetation	Fresh-water submerged vegetation
stable	Pd	Pe	7	Fresh-water submerged vegetation	Fresh-water nymphaeid vegetation
succession	Pd	Q	8	Fresh-water submerged vegetation	Wetlands and mires
succession	Pd	Q51	6	Fresh-water submerged vegetation	Tall-helophyte bed
succession	Pd	Q52	25	Fresh-water submerged vegetation	Small-helophyte bed
succession	Pd	R22	1	Fresh-water submerged vegetation	Low and medium altitude hay meadow
succession	Pd	R63	1	Fresh-water submerged vegetation	Temperate inland salt marsh
succession	Pd	T11	2	Fresh-water submerged vegetation	Temperate Salix and Populus riparian forest
succession	Pd	V38	1	Fresh-water submerged vegetation	Dry perennial anthropogenic herbaceous vegetation
other	Pe	-	2	Fresh-water nymphaeid vegetation	- unassigned
other	Pe	P	1	Fresh-water nymphaeid vegetation	Surface waters
stable	Pe	Pd	9	Fresh-water nymphaeid vegetation	Fresh-water submerged vegetation
unassigned	Pe	Pe	6	Fresh-water nymphaeid vegetation	Fresh-water nymphaeid vegetation
succession	Pe	Q	2	Fresh-water nymphaeid vegetation	Wetlands and mires
succession	Pe	Q51	1	Fresh-water nymphaeid vegetation	Tall-helophyte bed
succession	Pe	Q52	9	Fresh-water nymphaeid vegetation	Small-helophyte bed
succession	Pe	R	5	Fresh-water nymphaeid vegetation	Grasslands
succession	Pe	R36	1	Fresh-water nymphaeid vegetation	Moist or wet mesotrophic to eutrophic pasture
succession	Pe	R55	1	Fresh-water nymphaeid vegetation	Lowland moist or wet tall-herb and fern fringe
succession	Pe	S	1	Fresh-water nymphaeid vegetation	Heathlands, scrub and tundra
other	Pf	-	5	Oligotrophic-water vegetation	- unassigned
unassigned	Pf	Pf	7	Oligotrophic-water vegetation	Oligotrophic-water vegetation
succession	Pf	Q	3	Oligotrophic-water vegetation	Wetlands and mires
succession	Pf	Q22	1	Oligotrophic-water vegetation	Poor fen
succession	Pf	Q24	2	Oligotrophic-water vegetation	Intermediate fen and soft-water spring mire
succession	Pf	Q52	3	Oligotrophic-water vegetation	Small-helophyte bed
succession	Pf	R35	1	Oligotrophic-water vegetation	Moist or wet mesotrophic to eutrophic hay meadow
succession	Pf	R37	1	Oligotrophic-water vegetation	Temperate and boreal moist or wet oligotrophic grassland
succession	Pg	Q25	1	Dystrophic-water vegetation	Non-calcareous quaking mire
unassigned	Ph	Ph	1	Stonewort vegetation	Stonewort vegetation
succession	Ph	Q52	1	Stonewort vegetation	Small-helophyte bed
other	Q	-	31	Wetlands and mires	- unassigned
other	Q	N	1	Wetlands and mires	Coastal sand and cliff habitats
disturbance	Q	Pd	2	Wetlands and mires	Fresh-water submerged vegetation
disturbance	Q	Pf	1	Wetlands and mires	Oligotrophic-water vegetation
unassigned	Q	Q	70	Wetlands and mires	Wetlands and mires
other	Q	Q11	7	Wetlands and mires	Raised bog
other	Q	Q12	1	Wetlands and mires	Blanket bog
other	Q	Q21	1	Wetlands and mires	Oceanic valley mire
other	Q	Q22	9	Wetlands and mires	Poor fen
other	Q	Q24	4	Wetlands and mires	Intermediate fen and soft-water spring mire
other	Q	Q25	6	Wetlands and mires	Non-calcareous quaking mire
other	Q	Q42	2	Wetlands and mires	Extremely rich moss-sedge fen
other	Q	Q43	2	Wetlands and mires	Tall-sedge base-rich fen
succession	Q	Q51	28	Wetlands and mires	Tall-helophyte bed
other	Q	Q52	14	Wetlands and mires	Small-helophyte bed
other	Q	Q53	14	Wetlands and mires	Tall-sedge bed
other	Q	Q61	1	Wetlands and mires	Periodically exposed shore with stable, eutrophic sediments with pioneer or ephemeral vegetation
succession	Q	R	42	Wetlands and mires	Grasslands
succession	Q	R1A	12	Wetlands and mires	Semi-dry perennial calcareous grassland (meadow steppe)
succession	Q	R1B	2	Wetlands and mires	Continental dry grassland (true steppe)
other	Q	R21	5	Wetlands and mires	Mesic permanent pasture of lowlands and mountains
succession	Q	R22	6	Wetlands and mires	Low and medium altitude hay meadow
succession	Q	R23	2	Wetlands and mires	Mountain hay meadow
succession	Q	R35	10	Wetlands and mires	Moist or wet mesotrophic to eutrophic hay meadow
other	Q	R36	3	Wetlands and mires	Moist or wet mesotrophic to eutrophic pasture
succession	Q	R37	5	Wetlands and mires	Temperate and boreal moist or wet oligotrophic grassland
succession	Q	R44	1	Wetlands and mires	Arctic-alpine calcareous grassland
succession	Q	R55	7	Wetlands and mires	Lowland moist or wet tall-herb and fern fringe
succession	Q	S	2	Wetlands and mires	Heathlands, scrub and tundra
succession	Q	S22	1	Wetlands and mires	Alpine and subalpine ericoid heath
succession	Q	S23	1	Wetlands and mires	Alpine and subalpine Juniperus scrub
succession	Q	S32	1	Wetlands and mires	Temperate Rubus scrub
succession	Q	S35	1	Wetlands and mires	Temperate and submediterranean thorn scrub
succession	Q	S41	2	Wetlands and mires	Wet heath
succession	Q	S43	8	Wetlands and mires	Macaronesian heath
succession	Q	S91	1	Wetlands and mires	Temperate riparian scrub
succession	Q	S92	3	Wetlands and mires	Salix fen scrub
succession	Q	T	5	Wetlands and mires	Forest
succession	Q	T11	3	Wetlands and mires	Temperate Salix and Populus riparian forest
succession	Q	T12	3	Wetlands and mires	Alnus glutinosa-Alnus incana forest on riparian and mineral soils
succession	Q	T15	1	Wetlands and mires	Broadleaved swamp forest on non-acid peat
succession	Q	T16	8	Wetlands and mires	Broadleaved mire forest on acid peat
succession	Q	T1E	1	Wetlands and mires	Carpinus and Quercus mesic deciduous forest
succession	Q	T3G	1	Wetlands and mires	Pinus sylvestris light taiga
succession	Q	T3K	3	Wetlands and mires	Picea mire forest
disturbance	Q	U	1	Wetlands and mires	Inland sparsely vegetated habitats
disturbance	Q	U27	1	Wetlands and mires	Temperate, lowland to montane base-rich scree
other	Q	V	2	Wetlands and mires	Man-made habitats
other	Q11	-	5	Raised bog	- unassigned
other	Q11	Q	7	Raised bog	Wetlands and mires
stable	Q11	Q11	36	Raised bog	Raised bog
other	Q11	Q22	1	Raised bog	Poor fen
other	Q11	Q25	1	Raised bog	Non-calcareous quaking mire
succession	Q11	Q51	2	Raised bog	Tall-helophyte bed
other	Q11	R	5	Raised bog	Grasslands
other	Q11	R16	1	Raised bog	Perennial rocky grassland of Central and South-Eastern Europe
other	Q11	R1A	5	Raised bog	Semi-dry perennial calcareous grassland (meadow steppe)
other	Q11	R1M	1	Raised bog	Lowland to montane, dry to mesic grassland usually dominated by Nardus stricta
other	Q11	R22	3	Raised bog	Low and medium altitude hay meadow
other	Q11	R23	1	Raised bog	Mountain hay meadow
other	Q11	R35	1	Raised bog	Moist or wet mesotrophic to eutrophic hay meadow
other	Q11	R37	2	Raised bog	Temperate and boreal moist or wet oligotrophic grassland
other	Q11	R44	2	Raised bog	Arctic-alpine calcareous grassland
succession	Q11	S	1	Raised bog	Heathlands, scrub and tundra
succession	Q11	S31	1	Raised bog	Lowland to montane temperate and submediterranean Juniperus scrub
succession	Q11	S43	15	Raised bog	Macaronesian heath
succession	Q11	S92	1	Raised bog	Salix fen scrub
succession	Q11	T	6	Raised bog	Forest
succession	Q11	T12	1	Raised bog	Alnus glutinosa-Alnus incana forest on riparian and mineral soils
other	Q12	-	1	Blanket bog	- unassigned
stable	Q12	Q12	3	Blanket bog	Blanket bog
stable	Q12	Q21	1	Blanket bog	Oceanic valley mire
stable	Q12	Q22	1	Blanket bog	Poor fen
other	Q21	-	2	Oceanic valley mire	- unassigned
other	Q21	Q	3	Oceanic valley mire	Wetlands and mires
stable	Q21	Q12	2	Oceanic valley mire	Blanket bog
stable	Q21	Q21	15	Oceanic valley mire	Oceanic valley mire
succession	Q21	R37	2	Oceanic valley mire	Temperate and boreal moist or wet oligotrophic grassland
succession	Q21	S43	2	Oceanic valley mire	Macaronesian heath
other	Q22	-	7	Poor fen	- unassigned
disturbance	Q22	Pf	1	Poor fen	Oligotrophic-water vegetation
other	Q22	Q	6	Poor fen	Wetlands and mires
other	Q22	Q11	3	Poor fen	Raised bog
stable	Q22	Q22	35	Poor fen	Poor fen
stable	Q22	Q24	3	Poor fen	Intermediate fen and soft-water spring mire
stable	Q22	Q25	2	Poor fen	Non-calcareous quaking mire
succession	Q22	Q42	1	Poor fen	Extremely rich moss-sedge fen
succession	Q22	Q51	1	Poor fen	Tall-helophyte bed
succession	Q22	R	7	Poor fen	Grasslands
succession	Q22	R22	2	Poor fen	Low and medium altitude hay meadow
succession	Q22	R23	1	Poor fen	Mountain hay meadow
succession	Q22	R35	1	Poor fen	Moist or wet mesotrophic to eutrophic hay meadow
succession	Q22	R37	2	Poor fen	Temperate and boreal moist or wet oligotrophic grassland
succession	Q22	S	2	Poor fen	Heathlands, scrub and tundra
succession	Q22	S32	1	Poor fen	Temperate Rubus scrub
succession	Q22	S92	1	Poor fen	Salix fen scrub
succession	Q22	T	5	Poor fen	Forest
succession	Q22	T3J	2	Poor fen	Pinus and Larix mire forest
other	Q22	V38	1	Poor fen	Dry perennial anthropogenic herbaceous vegetation
other	Q24	-	4	Intermediate fen and soft-water spring mire	- unassigned
other	Q24	N15	1	Intermediate fen and soft-water spring mire	Atlantic and Baltic coastal dune grassland (grey dune)
disturbance	Q24	Pf	3	Intermediate fen and soft-water spring mire	Oligotrophic-water vegetation
other	Q24	Q	5	Intermediate fen and soft-water spring mire	Wetlands and mires
other	Q24	Q11	1	Intermediate fen and soft-water spring mire	Raised bog
stable	Q24	Q21	1	Intermediate fen and soft-water spring mire	Oceanic valley mire
stable	Q24	Q22	3	Intermediate fen and soft-water spring mire	Poor fen
stable	Q24	Q24	23	Intermediate fen and soft-water spring mire	Intermediate fen and soft-water spring mire
stable	Q24	Q25	3	Intermediate fen and soft-water spring mire	Non-calcareous quaking mire
stable	Q24	Q42	1	Intermediate fen and soft-water spring mire	Extremely rich moss-sedge fen
succession	Q24	Q51	3	Intermediate fen and soft-water spring mire	Tall-helophyte bed
stable	Q24	Q52	2	Intermediate fen and soft-water spring mire	Small-helophyte bed
succession	Q24	R	4	Intermediate fen and soft-water spring mire	Grasslands
succession	Q24	R1A	2	Intermediate fen and soft-water spring mire	Semi-dry perennial calcareous grassland (meadow steppe)
succession	Q24	R35	4	Intermediate fen and soft-water spring mire	Moist or wet mesotrophic to eutrophic hay meadow
succession	Q24	R37	2	Intermediate fen and soft-water spring mire	Temperate and boreal moist or wet oligotrophic grassland
succession	Q24	R55	1	Intermediate fen and soft-water spring mire	Lowland moist or wet tall-herb and fern fringe
succession	Q24	S	1	Intermediate fen and soft-water spring mire	Heathlands, scrub and tundra
succession	Q24	S22	1	Intermediate fen and soft-water spring mire	Alpine and subalpine ericoid heath
succession	Q24	S42	1	Intermediate fen and soft-water spring mire	Dry heath
succession	Q24	T	3	Intermediate fen and soft-water spring mire	Forest
succession	Q24	T12	1	Intermediate fen and soft-water spring mire	Alnus glutinosa-Alnus incana forest on riparian and mineral soils
succession	Q24	T16	2	Intermediate fen and soft-water spring mire	Broadleaved mire forest on acid peat
other	Q25	-	2	Non-calcareous quaking mire	- unassigned
disturbance	Q25	Pf	1	Non-calcareous quaking mire	Oligotrophic-water vegetation
other	Q25	Q	4	Non-calcareous quaking mire	Wetlands and mires
other	Q25	Q11	2	Non-calcareous quaking mire	Raised bog
stable	Q25	Q22	7	Non-calcareous quaking mire	Poor fen
stable	Q25	Q24	1	Non-calcareous quaking mire	Intermediate fen and soft-water spring mire
stable	Q25	Q25	34	Non-calcareous quaking mire	Non-calcareous quaking mire
succession	Q25	Q51	1	Non-calcareous quaking mire	Tall-helophyte bed
succession	Q25	R	3	Non-calcareous quaking mire	Grasslands
succession	Q25	R1A	1	Non-calcareous quaking mire	Semi-dry perennial calcareous grassland (meadow steppe)
succession	Q25	R22	1	Non-calcareous quaking mire	Low and medium altitude hay meadow
succession	Q25	R35	1	Non-calcareous quaking mire	Moist or wet mesotrophic to eutrophic hay meadow
other	Q41	-	2	Alkaline, calcareous, carbonate-rich small-sedge spring fen	- unassigned
other	Q41	Q	2	Alkaline, calcareous, carbonate-rich small-sedge spring fen	Wetlands and mires
stable	Q41	Q24	2	Alkaline, calcareous, carbonate-rich small-sedge spring fen	Intermediate fen and soft-water spring mire
stable	Q41	Q41	24	Alkaline, calcareous, carbonate-rich small-sedge spring fen	Alkaline, calcareous, carbonate-rich small-sedge spring fen
succession	Q41	Q43	1	Alkaline, calcareous, carbonate-rich small-sedge spring fen	Tall-sedge base-rich fen
succession	Q41	R	7	Alkaline, calcareous, carbonate-rich small-sedge spring fen	Grasslands
succession	Q41	R1A	2	Alkaline, calcareous, carbonate-rich small-sedge spring fen	Semi-dry perennial calcareous grassland (meadow steppe)
succession	Q41	R35	8	Alkaline, calcareous, carbonate-rich small-sedge spring fen	Moist or wet mesotrophic to eutrophic hay meadow
succession	Q41	R37	5	Alkaline, calcareous, carbonate-rich small-sedge spring fen	Temperate and boreal moist or wet oligotrophic grassland
succession	Q41	R55	1	Alkaline, calcareous, carbonate-rich small-sedge spring fen	Lowland moist or wet tall-herb and fern fringe
succession	Q41	T	1	Alkaline, calcareous, carbonate-rich small-sedge spring fen	Forest
other	Q42	-	2	Extremely rich moss-sedge fen	- unassigned
other	Q42	Q	3	Extremely rich moss-sedge fen	Wetlands and mires
disturbance	Q42	Q22	3	Extremely rich moss-sedge fen	Poor fen
stable	Q42	Q24	3	Extremely rich moss-sedge fen	Intermediate fen and soft-water spring mire
stable	Q42	Q42	9	Extremely rich moss-sedge fen	Extremely rich moss-sedge fen
succession	Q42	Q51	1	Extremely rich moss-sedge fen	Tall-helophyte bed
succession	Q42	R	1	Extremely rich moss-sedge fen	Grasslands
succession	Q42	R1A	1	Extremely rich moss-sedge fen	Semi-dry perennial calcareous grassland (meadow steppe)
succession	Q42	R35	1	Extremely rich moss-sedge fen	Moist or wet mesotrophic to eutrophic hay meadow
disturbance	Q42	R54	1	Extremely rich moss-sedge fen	Pteridium aquilinum vegetation
succession	Q42	R55	1	Extremely rich moss-sedge fen	Lowland moist or wet tall-herb and fern fringe
succession	Q42	S91	1	Extremely rich moss-sedge fen	Temperate riparian scrub
other	Q43	-	2	Tall-sedge base-rich fen	- unassigned
other	Q43	Q	1	Tall-sedge base-rich fen	Wetlands and mires
disturbance	Q43	Q24	1	Tall-sedge base-rich fen	Intermediate fen and soft-water spring mire
disturbance	Q43	Q41	4	Tall-sedge base-rich fen	Alkaline, calcareous, carbonate-rich small-sedge spring fen
disturbance	Q43	Q42	1	Tall-sedge base-rich fen	Extremely rich moss-sedge fen
stable	Q43	Q43	4	Tall-sedge base-rich fen	Tall-sedge base-rich fen
disturbance	Q43	Q52	1	Tall-sedge base-rich fen	Small-helophyte bed
disturbance	Q43	R	4	Tall-sedge base-rich fen	Grasslands
disturbance	Q43	R16	1	Tall-sedge base-rich fen	Perennial rocky grassland of Central and South-Eastern Europe
disturbance	Q43	R1A	2	Tall-sedge base-rich fen	Semi-dry perennial calcareous grassland (meadow steppe)
disturbance	Q43	R21	1	Tall-sedge base-rich fen	Mesic permanent pasture of lowlands and mountains
disturbance	Q43	R35	1	Tall-sedge base-rich fen	Moist or wet mesotrophic to eutrophic hay meadow
disturbance	Q43	R37	1	Tall-sedge base-rich fen	Temperate and boreal moist or wet oligotrophic grassland
disturbance	Q43	R44	1	Tall-sedge base-rich fen	Arctic-alpine calcareous grassland
disturbance	Q43	S22	1	Tall-sedge base-rich fen	Alpine and subalpine ericoid heath
succession	Q43	S43	1	Tall-sedge base-rich fen	Macaronesian heath
succession	Q43	T11	1	Tall-sedge base-rich fen	Temperate Salix and Populus riparian forest
other	Q44	-	1	Calcareous quaking mire	- unassigned
stable	Q44	Q	1	Calcareous quaking mire	Wetlands and mires
stable	Q44	Q24	1	Calcareous quaking mire	Intermediate fen and soft-water spring mire
disturbance	Q45	Q11	1	Arctic-alpine rich fen	Raised bog
succession	Q45	R	1	Arctic-alpine rich fen	Grasslands
other	Q51	-	21	Tall-helophyte bed	- unassigned
disturbance	Q51	M2	4	Tall-helophyte bed	Littoral biogenic habitats
disturbance	Q51	N1H	1	Tall-helophyte bed	Atlantic and Baltic moist and wet dune slack
other	Q51	P	1	Tall-helophyte bed	Surface waters
disturbance	Q51	Pc	1	Tall-helophyte bed	Fresh-water large pleustophyte vegetation
disturbance	Q51	Pd	1	Tall-helophyte bed	Fresh-water submerged vegetation
disturbance	Q51	Q	12	Tall-helophyte bed	Wetlands and mires
stable	Q51	Q51	67	Tall-helophyte bed	Tall-helophyte bed
disturbance	Q51	Q52	10	Tall-helophyte bed	Small-helophyte bed
stable	Q51	Q53	9	Tall-helophyte bed	Tall-sedge bed
disturbance	Q51	R	38	Tall-helophyte bed	Grasslands
disturbance	Q51	R1A	2	Tall-helophyte bed	Semi-dry perennial calcareous grassland (meadow steppe)
disturbance	Q51	R21	1	Tall-helophyte bed	Mesic permanent pasture of lowlands and mountains
disturbance	Q51	R22	3	Tall-helophyte bed	Low and medium altitude hay meadow
succession	Q51	R35	12	Tall-helophyte bed	Moist or wet mesotrophic to eutrophic hay meadow
disturbance	Q51	R36	4	Tall-helophyte bed	Moist or wet mesotrophic to eutrophic pasture
disturbance	Q51	R37	1	Tall-helophyte bed	Temperate and boreal moist or wet oligotrophic grassland
disturbance	Q51	R55	10	Tall-helophyte bed	Lowland moist or wet tall-herb and fern fringe
succession	Q51	S	4	Tall-helophyte bed	Heathlands, scrub and tundra
succession	Q51	S32	1	Tall-helophyte bed	Temperate Rubus scrub
succession	Q51	S43	1	Tall-helophyte bed	Macaronesian heath
succession	Q51	S91	3	Tall-helophyte bed	Temperate riparian scrub
succession	Q51	S92	4	Tall-helophyte bed	Salix fen scrub
succession	Q51	T	4	Tall-helophyte bed	Forest
succession	Q51	T11	13	Tall-helophyte bed	Temperate Salix and Populus riparian forest
succession	Q51	T16	1	Tall-helophyte bed	Broadleaved mire forest on acid peat
succession	Q51	T1E	1	Tall-helophyte bed	Carpinus and Quercus mesic deciduous forest
succession	Q51	T1H	2	Tall-helophyte bed	Broadleaved deciduous plantation of non site-native trees
succession	Q51	T35	1	Tall-helophyte bed	Temperate continental Pinus sylvestris forest
disturbance	Q51	U27	1	Tall-helophyte bed	Temperate, lowland to montane base-rich scree
other	Q51	V	3	Tall-helophyte bed	Man-made habitats
disturbance	Q51	V39	3	Tall-helophyte bed	Mesic perennial anthropogenic herbaceous vegetation
other	Q52	-	5	Small-helophyte bed	- unassigned
disturbance	Q52	M2	2	Small-helophyte bed	Littoral biogenic habitats
disturbance	Q52	Pb	3	Small-helophyte bed	Fresh-water small pleustophyte vegetation
disturbance	Q52	Pd	11	Small-helophyte bed	Fresh-water submerged vegetation
disturbance	Q52	Pe	8	Small-helophyte bed	Fresh-water nymphaeid vegetation
other	Q52	Q	3	Small-helophyte bed	Wetlands and mires
disturbance	Q52	Q44	1	Small-helophyte bed	Calcareous quaking mire
succession	Q52	Q51	7	Small-helophyte bed	Tall-helophyte bed
stable	Q52	Q52	45	Small-helophyte bed	Small-helophyte bed
succession	Q52	Q53	2	Small-helophyte bed	Tall-sedge bed
disturbance	Q52	Q62	1	Small-helophyte bed	Periodically exposed shore with stable, mesotrophic sediments with pioneer or ephemeral vegetation
succession	Q52	R	10	Small-helophyte bed	Grasslands
succession	Q52	R1A	1	Small-helophyte bed	Semi-dry perennial calcareous grassland (meadow steppe)
succession	Q52	R21	2	Small-helophyte bed	Mesic permanent pasture of lowlands and mountains
succession	Q52	R22	1	Small-helophyte bed	Low and medium altitude hay meadow
succession	Q52	R35	10	Small-helophyte bed	Moist or wet mesotrophic to eutrophic hay meadow
succession	Q52	R36	11	Small-helophyte bed	Moist or wet mesotrophic to eutrophic pasture
succession	Q52	R37	1	Small-helophyte bed	Temperate and boreal moist or wet oligotrophic grassland
succession	Q52	R55	1	Small-helophyte bed	Lowland moist or wet tall-herb and fern fringe
succession	Q52	S	1	Small-helophyte bed	Heathlands, scrub and tundra
succession	Q52	S23	1	Small-helophyte bed	Alpine and subalpine Juniperus scrub
succession	Q52	S91	1	Small-helophyte bed	Temperate riparian scrub
succession	Q52	S92	1	Small-helophyte bed	Salix fen scrub
succession	Q52	T11	2	Small-helophyte bed	Temperate Salix and Populus riparian forest
succession	Q52	T13	2	Small-helophyte bed	Temperate hardwood riparian forest
succession	Q52	T1H	1	Small-helophyte bed	Broadleaved deciduous plantation of non site-native trees
succession	Q52	T35	1	Small-helophyte bed	Temperate continental Pinus sylvestris forest
other	Q52	V	2	Small-helophyte bed	Man-made habitats
other	Q53	-	2	Tall-sedge bed	- unassigned
disturbance	Q53	Pe	3	Tall-sedge bed	Fresh-water nymphaeid vegetation
other	Q53	Q	11	Tall-sedge bed	Wetlands and mires
stable	Q53	Q51	23	Tall-sedge bed	Tall-helophyte bed
disturbance	Q53	Q52	3	Tall-sedge bed	Small-helophyte bed
stable	Q53	Q53	94	Tall-sedge bed	Tall-sedge bed
disturbance	Q53	Q61	1	Tall-sedge bed	Periodically exposed shore with stable, eutrophic sediments with pioneer or ephemeral vegetation
disturbance	Q53	R	23	Tall-sedge bed	Grasslands
disturbance	Q53	R16	1	Tall-sedge bed	Perennial rocky grassland of Central and South-Eastern Europe
disturbance	Q53	R22	4	Tall-sedge bed	Low and medium altitude hay meadow
disturbance	Q53	R35	16	Tall-sedge bed	Moist or wet mesotrophic to eutrophic hay meadow
disturbance	Q53	R36	1	Tall-sedge bed	Moist or wet mesotrophic to eutrophic pasture
disturbance	Q53	R37	1	Tall-sedge bed	Temperate and boreal moist or wet oligotrophic grassland
other	Q53	R55	3	Tall-sedge bed	Lowland moist or wet tall-herb and fern fringe
succession	Q53	S	2	Tall-sedge bed	Heathlands, scrub and tundra
succession	Q53	S22	1	Tall-sedge bed	Alpine and subalpine ericoid heath
succession	Q53	S31	1	Tall-sedge bed	Lowland to montane temperate and submediterranean Juniperus scrub
succession	Q53	T	1	Tall-sedge bed	Forest
disturbance	Q53	V	2	Tall-sedge bed	Man-made habitats
disturbance	Q53	V39	4	Tall-sedge bed	Mesic perennial anthropogenic herbaceous vegetation
stable	Q54	Q54	8	Inland saline or brackish helophyte bed	Inland saline or brackish helophyte bed
succession	Q54	R35	3	Inland saline or brackish helophyte bed	Moist or wet mesotrophic to eutrophic hay meadow
other	Q61	-	6	Periodically exposed shore with stable, eutrophic sediments with pioneer or ephemeral vegetation	- unassigned
other	Q61	Q	1	Periodically exposed shore with stable, eutrophic sediments with pioneer or ephemeral vegetation	Wetlands and mires
succession	Q61	Q51	2	Periodically exposed shore with stable, eutrophic sediments with pioneer or ephemeral vegetation	Tall-helophyte bed
succession	Q61	R	1	Periodically exposed shore with stable, eutrophic sediments with pioneer or ephemeral vegetation	Grasslands
succession	Q61	R55	2	Periodically exposed shore with stable, eutrophic sediments with pioneer or ephemeral vegetation	Lowland moist or wet tall-herb and fern fringe
succession	Q61	T11	2	Periodically exposed shore with stable, eutrophic sediments with pioneer or ephemeral vegetation	Temperate Salix and Populus riparian forest
succession	Q61	V38	1	Periodically exposed shore with stable, eutrophic sediments with pioneer or ephemeral vegetation	Dry perennial anthropogenic herbaceous vegetation
other	Q62	-	1	Periodically exposed shore with stable, mesotrophic sediments with pioneer or ephemeral vegetation	- unassigned
other	Q62	P2N	1	Periodically exposed shore with stable, mesotrophic sediments with pioneer or ephemeral vegetation	Spring
stable	Q62	Q62	2	Periodically exposed shore with stable, mesotrophic sediments with pioneer or ephemeral vegetation	Periodically exposed shore with stable, mesotrophic sediments with pioneer or ephemeral vegetation
succession	Q62	R22	1	Periodically exposed shore with stable, mesotrophic sediments with pioneer or ephemeral vegetation	Low and medium altitude hay meadow
succession	Q62	R36	1	Periodically exposed shore with stable, mesotrophic sediments with pioneer or ephemeral vegetation	Moist or wet mesotrophic to eutrophic pasture
succession	Q62	R55	1	Periodically exposed shore with stable, mesotrophic sediments with pioneer or ephemeral vegetation	Lowland moist or wet tall-herb and fern fringe
other	R	-	197	Grasslands	- unassigned
disturbance	R	M2	4	Grasslands	Littoral biogenic habitats
disturbance	R	N	4	Grasslands	Coastal sand and cliff habitats
disturbance	R	N13	25	Grasslands	Atlantic and Baltic shifting coastal dune
disturbance	R	N15	3	Grasslands	Atlantic and Baltic coastal dune grassland (grey dune)
disturbance	R	N18	1	Grasslands	Atlantic and Baltic coastal Empetrum heath
disturbance	R	N1A	3	Grasslands	Atlantic and Baltic coastal dune scrub
succession	R	N1D	1	Grasslands	Atlantic and Baltic broad-leaved coastal dune forest
disturbance	R	N1H	15	Grasslands	Atlantic and Baltic moist and wet dune slack
disturbance	R	N31	1	Grasslands	Atlantic and Baltic rocky sea cliff and shore
disturbance	R	P2N	2	Grasslands	Spring
disturbance	R	Pe	1	Grasslands	Fresh-water nymphaeid vegetation
disturbance	R	Pf	1	Grasslands	Oligotrophic-water vegetation
disturbance	R	Q	36	Grasslands	Wetlands and mires
other	R	Q11	4	Grasslands	Raised bog
other	R	Q12	1	Grasslands	Blanket bog
disturbance	R	Q22	10	Grasslands	Poor fen
disturbance	R	Q24	3	Grasslands	Intermediate fen and soft-water spring mire
disturbance	R	Q41	10	Grasslands	Alkaline, calcareous, carbonate-rich small-sedge spring fen
disturbance	R	Q42	2	Grasslands	Extremely rich moss-sedge fen
succession	R	Q43	6	Grasslands	Tall-sedge base-rich fen
disturbance	R	Q44	1	Grasslands	Calcareous quaking mire
succession	R	Q51	26	Grasslands	Tall-helophyte bed
disturbance	R	Q52	22	Grasslands	Small-helophyte bed
succession	R	Q53	33	Grasslands	Tall-sedge bed
disturbance	R	Q54	1	Grasslands	Inland saline or brackish helophyte bed
disturbance	R	Q62	1	Grasslands	Periodically exposed shore with stable, mesotrophic sediments with pioneer or ephemeral vegetation
unassigned	R	R	3398	Grasslands	Grasslands
other	R	R11	31	Grasslands	Pannonian and Pontic sandy steppe
other	R	R13	5	Grasslands	Cryptogam- and annual-dominated vegetation on calcareous and ultramafic rock outcrops
other	R	R14	12	Grasslands	Perennial rocky grassland of the Italian Peninsula
other	R	R16	17	Grasslands	Perennial rocky grassland of Central and South-Eastern Europe
other	R	R1A	134	Grasslands	Semi-dry perennial calcareous grassland (meadow steppe)
other	R	R1B	32	Grasslands	Continental dry grassland (true steppe)
other	R	R1G	5	Grasslands	Iberian oromediterranean siliceous dry grassland
other	R	R1M	29	Grasslands	Lowland to montane, dry to mesic grassland usually dominated by Nardus stricta
other	R	R1P	34	Grasslands	Oceanic to subcontinental inland sand grassland on dry acid and neutral soils
other	R	R1Q	3	Grasslands	Inland sanddrift and dune with siliceous grassland
other	R	R21	442	Grasslands	Mesic permanent pasture of lowlands and mountains
other	R	R22	581	Grasslands	Low and medium altitude hay meadow
other	R	R23	51	Grasslands	Mountain hay meadow
other	R	R33	2	Grasslands	Mediterranean short moist grassland of mountains
other	R	R35	358	Grasslands	Moist or wet mesotrophic to eutrophic hay meadow
other	R	R36	83	Grasslands	Moist or wet mesotrophic to eutrophic pasture
other	R	R37	135	Grasslands	Temperate and boreal moist or wet oligotrophic grassland
other	R	R41	10	Grasslands	Snow-bed vegetation
other	R	R42	8	Grasslands	Boreal and arctic acidophilous alpine grassland
other	R	R43	96	Grasslands	Temperate acidophilous alpine grassland
other	R	R44	60	Grasslands	Arctic-alpine calcareous grassland
other	R	R45	5	Grasslands	Alpine and subalpine calcareous grassland of the Balkans and Apennines
other	R	R52	1	Grasslands	Forest fringe of acidic nutrient-poor soils
other	R	R54	8	Grasslands	Pteridium aquilinum vegetation
other	R	R55	70	Grasslands	Lowland moist or wet tall-herb and fern fringe
other	R	R56	6	Grasslands	Montane to subalpine moist or wet tall-herb and fern fringe
other	R	R57	2	Grasslands	Herbaceous forest clearing vegetation
succession	R	S	44	Grasslands	Heathlands, scrub and tundra
succession	R	S2	1	Grasslands	Arctic, alpine and subalpine scrub
succession	R	S21	17	Grasslands	Subarctic and alpine dwarf Salix scrub
succession	R	S22	81	Grasslands	Alpine and subalpine ericoid heath
succession	R	S23	7	Grasslands	Alpine and subalpine Juniperus scrub
succession	R	S24	2	Grasslands	Subalpine genistoid scrub of the Amphi-Adriatic region
succession	R	S25	5	Grasslands	Subalpine and subarctic deciduous scrub
succession	R	S26	1	Grasslands	Subalpine Pinus mugo scrub
succession	R	S3	2	Grasslands	Temperate and Mediterranean-montane scrub
succession	R	S31	1	Grasslands	Lowland to montane temperate and submediterranean Juniperus scrub
succession	R	S32	13	Grasslands	Temperate Rubus scrub
succession	R	S33	1	Grasslands	Lowland to montane temperate and submediterranean genistoid scrub
succession	R	S35	19	Grasslands	Temperate and submediterranean thorn scrub
succession	R	S36	1	Grasslands	Low steppic scrub
succession	R	S37	2	Grasslands	Corylus avellana scrub
succession	R	S38	2	Grasslands	Temperate forest clearing scrub
succession	R	S41	6	Grasslands	Wet heath
succession	R	S42	12	Grasslands	Dry heath
succession	R	S43	33	Grasslands	Macaronesian heath
succession	R	S51	1	Grasslands	Mediterranean maquis and arborescent matorral
succession	R	S91	5	Grasslands	Temperate riparian scrub
succession	R	S92	6	Grasslands	Salix fen scrub
succession	R	T	61	Grasslands	Forest
succession	R	T11	4	Grasslands	Temperate Salix and Populus riparian forest
succession	R	T12	7	Grasslands	Alnus glutinosa-Alnus incana forest on riparian and mineral soils
succession	R	T13	2	Grasslands	Temperate hardwood riparian forest
succession	R	T16	4	Grasslands	Broadleaved mire forest on acid peat
succession	R	T17	7	Grasslands	Fagus forest on non-acid soils
succession	R	T18	1	Grasslands	Fagus forest on acid soils
succession	R	T19	1	Grasslands	Temperate and submediterranean thermophilous deciduous forest
succession	R	T1B	1	Grasslands	Acidophilous Quercus forest
succession	R	T1E	5	Grasslands	Carpinus and Quercus mesic deciduous forest
succession	R	T1F	3	Grasslands	Ravine forest
succession	R	T1H	6	Grasslands	Broadleaved deciduous plantation of non site-native trees
succession	R	T24	1	Grasslands	Olea europaea-Ceratonia siliqua forest
succession	R	T34	1	Grasslands	Temperate subalpine Larix, Pinus cembra and Pinus uncinata forest
succession	R	T35	9	Grasslands	Temperate continental Pinus sylvestris forest
succession	R	T3F	2	Grasslands	Dark taiga
succession	R	T3J	1	Grasslands	Pinus and Larix mire forest
succession	R	T3K	3	Grasslands	Picea mire forest
succession	R	T3M	4	Grasslands	Coniferous plantation of non site-native trees
disturbance	R	U	11	Grasslands	Inland sparsely vegetated habitats
disturbance	R	U22	6	Grasslands	Temperate high-mountain siliceous scree
disturbance	R	U26	6	Grasslands	Temperate high-mountain base-rich scree and moraine
disturbance	R	U27	21	Grasslands	Temperate, lowland to montane base-rich scree
disturbance	R	U29	2	Grasslands	Eastern Mediterranean base-rich scree
disturbance	R	U33	2	Grasslands	Temperate, lowland to montane siliceous inland cliff
disturbance	R	U36	1	Grasslands	Temperate high-mountain base-rich inland cliff
disturbance	R	U37	2	Grasslands	Temperate, lowland to montane base-rich inland cliff
disturbance	R	U71	1	Grasslands	Unvegetated or sparsely vegetated gravel bar in montane and alpine regions
other	R	V	14	Grasslands	Man-made habitats
disturbance	R	V11	5	Grasslands	Intensive unmixed crops
disturbance	R	V15	1	Grasslands	Bare tilled, fallow or recently abandoned arable land
other	R	V32	1	Grasslands	Mediterranean subnitrophilous annual grassland
other	R	V33	2	Grasslands	Dry Mediterranean land with unpalatable non-vernal herbaceous vegetation
other	R	V37	3	Grasslands	Annual anthropogenic herbaceous vegetation
other	R	V38	5	Grasslands	Dry perennial anthropogenic herbaceous vegetation
other	R11	-	1	Pannonian and Pontic sandy steppe	- unassigned
other	R11	R	32	Pannonian and Pontic sandy steppe	Grasslands
stable	R11	R11	214	Pannonian and Pontic sandy steppe	Pannonian and Pontic sandy steppe
succession	R11	R1A	1	Pannonian and Pontic sandy steppe	Semi-dry perennial calcareous grassland (meadow steppe)
succession	R11	R1B	2	Pannonian and Pontic sandy steppe	Continental dry grassland (true steppe)
succession	R11	T11	1	Pannonian and Pontic sandy steppe	Temperate Salix and Populus riparian forest
disturbance	R11	U27	25	Pannonian and Pontic sandy steppe	Temperate, lowland to montane base-rich scree
disturbance	R11	V37	1	Pannonian and Pontic sandy steppe	Annual anthropogenic herbaceous vegetation
other	R12	R	2	Cryptogam- and annual-dominated vegetation on siliceous rock outcrops	Grasslands
succession	R12	R1A	1	Cryptogam- and annual-dominated vegetation on siliceous rock outcrops	Semi-dry perennial calcareous grassland (meadow steppe)
succession	R12	R1B	1	Cryptogam- and annual-dominated vegetation on siliceous rock outcrops	Continental dry grassland (true steppe)
other	R13	R	8	Cryptogam- and annual-dominated vegetation on calcareous and ultramafic rock outcrops	Grasslands
succession	R13	R11	11	Cryptogam- and annual-dominated vegetation on calcareous and ultramafic rock outcrops	Pannonian and Pontic sandy steppe
succession	R13	R1A	2	Cryptogam- and annual-dominated vegetation on calcareous and ultramafic rock outcrops	Semi-dry perennial calcareous grassland (meadow steppe)
succession	R13	R1B	2	Cryptogam- and annual-dominated vegetation on calcareous and ultramafic rock outcrops	Continental dry grassland (true steppe)
disturbance	R13	U37	1	Cryptogam- and annual-dominated vegetation on calcareous and ultramafic rock outcrops	Temperate, lowland to montane base-rich inland cliff
other	R14	R	14	Perennial rocky grassland of the Italian Peninsula	Grasslands
stable	R14	R14	16	Perennial rocky grassland of the Italian Peninsula	Perennial rocky grassland of the Italian Peninsula
stable	R14	R1A	6	Perennial rocky grassland of the Italian Peninsula	Semi-dry perennial calcareous grassland (meadow steppe)
succession	R14	R21	1	Perennial rocky grassland of the Italian Peninsula	Mesic permanent pasture of lowlands and mountains
other	R14	R45	6	Perennial rocky grassland of the Italian Peninsula	Alpine and subalpine calcareous grassland of the Balkans and Apennines
succession	R14	T17	1	Perennial rocky grassland of the Italian Peninsula	Fagus forest on non-acid soils
succession	R14	T19	3	Perennial rocky grassland of the Italian Peninsula	Temperate and submediterranean thermophilous deciduous forest
succession	R14	V33	1	Perennial rocky grassland of the Italian Peninsula	Dry Mediterranean land with unpalatable non-vernal herbaceous vegetation
other	R16	-	9	Perennial rocky grassland of Central and South-Eastern Europe	- unassigned
other	R16	Q11	1	Perennial rocky grassland of Central and South-Eastern Europe	Raised bog
other	R16	R	11	Perennial rocky grassland of Central and South-Eastern Europe	Grasslands
disturbance	R16	R13	1	Perennial rocky grassland of Central and South-Eastern Europe	Cryptogam- and annual-dominated vegetation on calcareous and ultramafic rock outcrops
stable	R16	R16	47	Perennial rocky grassland of Central and South-Eastern Europe	Perennial rocky grassland of Central and South-Eastern Europe
succession	R16	R1A	15	Perennial rocky grassland of Central and South-Eastern Europe	Semi-dry perennial calcareous grassland (meadow steppe)
succession	R16	R1B	9	Perennial rocky grassland of Central and South-Eastern Europe	Continental dry grassland (true steppe)
succession	R16	R23	1	Perennial rocky grassland of Central and South-Eastern Europe	Mountain hay meadow
other	R16	R43	1	Perennial rocky grassland of Central and South-Eastern Europe	Temperate acidophilous alpine grassland
succession	R16	S22	1	Perennial rocky grassland of Central and South-Eastern Europe	Alpine and subalpine ericoid heath
succession	R16	S31	1	Perennial rocky grassland of Central and South-Eastern Europe	Lowland to montane temperate and submediterranean Juniperus scrub
succession	R16	T	2	Perennial rocky grassland of Central and South-Eastern Europe	Forest
succession	R16	T1F	3	Perennial rocky grassland of Central and South-Eastern Europe	Ravine forest
succession	R16	T36	2	Perennial rocky grassland of Central and South-Eastern Europe	Temperate and submediterranean montane Pinus sylvestris-Pinus nigra forest
disturbance	R16	U27	3	Perennial rocky grassland of Central and South-Eastern Europe	Temperate, lowland to montane base-rich scree
disturbance	R16	U37	1	Perennial rocky grassland of Central and South-Eastern Europe	Temperate, lowland to montane base-rich inland cliff
succession	R16	V38	1	Perennial rocky grassland of Central and South-Eastern Europe	Dry perennial anthropogenic herbaceous vegetation
other	R19	-	1	Dry steppic submediterranean pasture of the Amphi-Adriatic region	- unassigned
other	R19	R	2	Dry steppic submediterranean pasture of the Amphi-Adriatic region	Grasslands
stable	R19	R14	3	Dry steppic submediterranean pasture of the Amphi-Adriatic region	Perennial rocky grassland of the Italian Peninsula
other	R19	R16	1	Dry steppic submediterranean pasture of the Amphi-Adriatic region	Perennial rocky grassland of Central and South-Eastern Europe
stable	R19	R19	2	Dry steppic submediterranean pasture of the Amphi-Adriatic region	Dry steppic submediterranean pasture of the Amphi-Adriatic region
other	R19	R45	1	Dry steppic submediterranean pasture of the Amphi-Adriatic region	Alpine and subalpine calcareous grassland of the Balkans and Apennines
succession	R19	S31	1	Dry steppic submediterranean pasture of the Amphi-Adriatic region	Lowland to montane temperate and submediterranean Juniperus scrub
other	R1A	-	164	Semi-dry perennial calcareous grassland (meadow steppe)	- unassigned
disturbance	R1A	N13	1	Semi-dry perennial calcareous grassland (meadow steppe)	Atlantic and Baltic shifting coastal dune
disturbance	R1A	Q	5	Semi-dry perennial calcareous grassland (meadow steppe)	Wetlands and mires
other	R1A	Q11	2	Semi-dry perennial calcareous grassland (meadow steppe)	Raised bog
disturbance	R1A	Q22	5	Semi-dry perennial calcareous grassland (meadow steppe)	Poor fen
disturbance	R1A	Q41	2	Semi-dry perennial calcareous grassland (meadow steppe)	Alkaline, calcareous, carbonate-rich small-sedge spring fen
succession	R1A	Q51	5	Semi-dry perennial calcareous grassland (meadow steppe)	Tall-helophyte bed
succession	R1A	Q53	3	Semi-dry perennial calcareous grassland (meadow steppe)	Tall-sedge bed
disturbance	R1A	Q62	1	Semi-dry perennial calcareous grassland (meadow steppe)	Periodically exposed shore with stable, mesotrophic sediments with pioneer or ephemeral vegetation
other	R1A	R	139	Semi-dry perennial calcareous grassland (meadow steppe)	Grasslands
disturbance	R1A	R13	2	Semi-dry perennial calcareous grassland (meadow steppe)	Cryptogam- and annual-dominated vegetation on calcareous and ultramafic rock outcrops
stable	R1A	R14	3	Semi-dry perennial calcareous grassland (meadow steppe)	Perennial rocky grassland of the Italian Peninsula
disturbance	R1A	R16	9	Semi-dry perennial calcareous grassland (meadow steppe)	Perennial rocky grassland of Central and South-Eastern Europe
stable	R1A	R1A	990	Semi-dry perennial calcareous grassland (meadow steppe)	Semi-dry perennial calcareous grassland (meadow steppe)
disturbance	R1A	R1B	28	Semi-dry perennial calcareous grassland (meadow steppe)	Continental dry grassland (true steppe)
stable	R1A	R1M	1	Semi-dry perennial calcareous grassland (meadow steppe)	Lowland to montane, dry to mesic grassland usually dominated by Nardus stricta
other	R1A	R1P	3	Semi-dry perennial calcareous grassland (meadow steppe)	Oceanic to subcontinental inland sand grassland on dry acid and neutral soils
other	R1A	R21	15	Semi-dry perennial calcareous grassland (meadow steppe)	Mesic permanent pasture of lowlands and mountains
other	R1A	R22	101	Semi-dry perennial calcareous grassland (meadow steppe)	Low and medium altitude hay meadow
other	R1A	R23	34	Semi-dry perennial calcareous grassland (meadow steppe)	Mountain hay meadow
other	R1A	R37	15	Semi-dry perennial calcareous grassland (meadow steppe)	Temperate and boreal moist or wet oligotrophic grassland
other	R1A	R43	9	Semi-dry perennial calcareous grassland (meadow steppe)	Temperate acidophilous alpine grassland
other	R1A	R44	5	Semi-dry perennial calcareous grassland (meadow steppe)	Arctic-alpine calcareous grassland
succession	R1A	R51	8	Semi-dry perennial calcareous grassland (meadow steppe)	Thermophilous forest fringe of base-rich soils
disturbance	R1A	R54	2	Semi-dry perennial calcareous grassland (meadow steppe)	Pteridium aquilinum vegetation
succession	R1A	R55	3	Semi-dry perennial calcareous grassland (meadow steppe)	Lowland moist or wet tall-herb and fern fringe
succession	R1A	R56	1	Semi-dry perennial calcareous grassland (meadow steppe)	Montane to subalpine moist or wet tall-herb and fern fringe
succession	R1A	S	49	Semi-dry perennial calcareous grassland (meadow steppe)	Heathlands, scrub and tundra
succession	R1A	S22	6	Semi-dry perennial calcareous grassland (meadow steppe)	Alpine and subalpine ericoid heath
succession	R1A	S23	1	Semi-dry perennial calcareous grassland (meadow steppe)	Alpine and subalpine Juniperus scrub
succession	R1A	S31	12	Semi-dry perennial calcareous grassland (meadow steppe)	Lowland to montane temperate and submediterranean Juniperus scrub
succession	R1A	S32	4	Semi-dry perennial calcareous grassland (meadow steppe)	Temperate Rubus scrub
succession	R1A	S35	65	Semi-dry perennial calcareous grassland (meadow steppe)	Temperate and submediterranean thorn scrub
succession	R1A	S37	3	Semi-dry perennial calcareous grassland (meadow steppe)	Corylus avellana scrub
succession	R1A	S38	1	Semi-dry perennial calcareous grassland (meadow steppe)	Temperate forest clearing scrub
succession	R1A	S43	5	Semi-dry perennial calcareous grassland (meadow steppe)	Macaronesian heath
succession	R1A	S51	1	Semi-dry perennial calcareous grassland (meadow steppe)	Mediterranean maquis and arborescent matorral
succession	R1A	S91	1	Semi-dry perennial calcareous grassland (meadow steppe)	Temperate riparian scrub
succession	R1A	S92	1	Semi-dry perennial calcareous grassland (meadow steppe)	Salix fen scrub
succession	R1A	T	33	Semi-dry perennial calcareous grassland (meadow steppe)	Forest
succession	R1A	T12	1	Semi-dry perennial calcareous grassland (meadow steppe)	Alnus glutinosa-Alnus incana forest on riparian and mineral soils
succession	R1A	T19	6	Semi-dry perennial calcareous grassland (meadow steppe)	Temperate and submediterranean thermophilous deciduous forest
succession	R1A	T1E	6	Semi-dry perennial calcareous grassland (meadow steppe)	Carpinus and Quercus mesic deciduous forest
succession	R1A	T1F	1	Semi-dry perennial calcareous grassland (meadow steppe)	Ravine forest
other	R1A	T1H	10	Semi-dry perennial calcareous grassland (meadow steppe)	Broadleaved deciduous plantation of non site-native trees
succession	R1A	T3	2	Semi-dry perennial calcareous grassland (meadow steppe)	Coniferous forests
succession	R1A	T34	1	Semi-dry perennial calcareous grassland (meadow steppe)	Temperate subalpine Larix, Pinus cembra and Pinus uncinata forest
succession	R1A	T36	16	Semi-dry perennial calcareous grassland (meadow steppe)	Temperate and submediterranean montane Pinus sylvestris-Pinus nigra forest
succession	R1A	T3M	6	Semi-dry perennial calcareous grassland (meadow steppe)	Coniferous plantation of non site-native trees
disturbance	R1A	U37	1	Semi-dry perennial calcareous grassland (meadow steppe)	Temperate, lowland to montane base-rich inland cliff
disturbance	R1A	V11	1	Semi-dry perennial calcareous grassland (meadow steppe)	Intensive unmixed crops
disturbance	R1A	V37	2	Semi-dry perennial calcareous grassland (meadow steppe)	Annual anthropogenic herbaceous vegetation
disturbance	R1A	V38	4	Semi-dry perennial calcareous grassland (meadow steppe)	Dry perennial anthropogenic herbaceous vegetation
disturbance	R1A	V39	2	Semi-dry perennial calcareous grassland (meadow steppe)	Mesic perennial anthropogenic herbaceous vegetation
other	R1B	-	7	Continental dry grassland (true steppe)	- unassigned
other	R1B	R	21	Continental dry grassland (true steppe)	Grasslands
disturbance	R1B	R11	3	Continental dry grassland (true steppe)	Pannonian and Pontic sandy steppe
disturbance	R1B	R13	3	Continental dry grassland (true steppe)	Cryptogam- and annual-dominated vegetation on calcareous and ultramafic rock outcrops
disturbance	R1B	R16	4	Continental dry grassland (true steppe)	Perennial rocky grassland of Central and South-Eastern Europe
succession	R1B	R1A	37	Continental dry grassland (true steppe)	Semi-dry perennial calcareous grassland (meadow steppe)
stable	R1B	R1B	139	Continental dry grassland (true steppe)	Continental dry grassland (true steppe)
other	R1B	R1P	1	Continental dry grassland (true steppe)	Oceanic to subcontinental inland sand grassland on dry acid and neutral soils
succession	R1B	R22	2	Continental dry grassland (true steppe)	Low and medium altitude hay meadow
succession	R1B	S	1	Continental dry grassland (true steppe)	Heathlands, scrub and tundra
succession	R1B	S35	4	Continental dry grassland (true steppe)	Temperate and submediterranean thorn scrub
succession	R1B	S36	2	Continental dry grassland (true steppe)	Low steppic scrub
succession	R1B	T	1	Continental dry grassland (true steppe)	Forest
succession	R1B	T19	2	Continental dry grassland (true steppe)	Temperate and submediterranean thermophilous deciduous forest
succession	R1B	T1E	1	Continental dry grassland (true steppe)	Carpinus and Quercus mesic deciduous forest
disturbance	R1B	U37	1	Continental dry grassland (true steppe)	Temperate, lowland to montane base-rich inland cliff
disturbance	R1B	V37	2	Continental dry grassland (true steppe)	Annual anthropogenic herbaceous vegetation
disturbance	R1B	V38	6	Continental dry grassland (true steppe)	Dry perennial anthropogenic herbaceous vegetation
other	R1E	-	5	Mediterranean tall perennial dry grassland	- unassigned
stable	R1E	R1E	1	Mediterranean tall perennial dry grassland	Mediterranean tall perennial dry grassland
other	R1G	R	7	Iberian oromediterranean siliceous dry grassland	Grasslands
stable	R1G	R1G	53	Iberian oromediterranean siliceous dry grassland	Iberian oromediterranean siliceous dry grassland
succession	R1G	S	1	Iberian oromediterranean siliceous dry grassland	Heathlands, scrub and tundra
succession	R1G	S23	1	Iberian oromediterranean siliceous dry grassland	Alpine and subalpine Juniperus scrub
disturbance	R1G	U	1	Iberian oromediterranean siliceous dry grassland	Inland sparsely vegetated habitats
disturbance	R1G	U24	4	Iberian oromediterranean siliceous dry grassland	Mediterranean siliceous scree
disturbance	R1G	U28	1	Iberian oromediterranean siliceous dry grassland	Western Mediterranean base-rich scree
other	R1H	-	2	Iberian oromediterranean basiphilous dry grassland	- unassigned
stable	R1H	R1	3	Iberian oromediterranean basiphilous dry grassland	Dry grasslands
stable	R1H	R1H	37	Iberian oromediterranean basiphilous dry grassland	Iberian oromediterranean basiphilous dry grassland
other	R1H	R33	2	Iberian oromediterranean basiphilous dry grassland	Mediterranean short moist grassland of mountains
succession	R1H	S23	1	Iberian oromediterranean basiphilous dry grassland	Alpine and subalpine Juniperus scrub
succession	R1H	S33	1	Iberian oromediterranean basiphilous dry grassland	Lowland to montane temperate and submediterranean genistoid scrub
disturbance	R1H	U	1	Iberian oromediterranean basiphilous dry grassland	Inland sparsely vegetated habitats
stable	R1J	R1J	1	Cyrno-Sardean oromediterranean siliceous dry grassland	Cyrno-Sardean oromediterranean siliceous dry grassland
other	R1M	-	6	Lowland to montane, dry to mesic grassland usually dominated by Nardus stricta	- unassigned
disturbance	R1M	N1H	1	Lowland to montane, dry to mesic grassland usually dominated by Nardus stricta	Atlantic and Baltic moist and wet dune slack
other	R1M	R	47	Lowland to montane, dry to mesic grassland usually dominated by Nardus stricta	Grasslands
stable	R1M	R1M	51	Lowland to montane, dry to mesic grassland usually dominated by Nardus stricta	Lowland to montane, dry to mesic grassland usually dominated by Nardus stricta
other	R1M	R21	3	Lowland to montane, dry to mesic grassland usually dominated by Nardus stricta	Mesic permanent pasture of lowlands and mountains
other	R1M	R22	2	Lowland to montane, dry to mesic grassland usually dominated by Nardus stricta	Low and medium altitude hay meadow
other	R1M	R23	6	Lowland to montane, dry to mesic grassland usually dominated by Nardus stricta	Mountain hay meadow
other	R1M	R37	3	Lowland to montane, dry to mesic grassland usually dominated by Nardus stricta	Temperate and boreal moist or wet oligotrophic grassland
succession	R1M	S	2	Lowland to montane, dry to mesic grassland usually dominated by Nardus stricta	Heathlands, scrub and tundra
succession	R1M	S42	3	Lowland to montane, dry to mesic grassland usually dominated by Nardus stricta	Dry heath
succession	R1M	S43	2	Lowland to montane, dry to mesic grassland usually dominated by Nardus stricta	Macaronesian heath
succession	R1M	T	1	Lowland to montane, dry to mesic grassland usually dominated by Nardus stricta	Forest
succession	R1M	T15	1	Lowland to montane, dry to mesic grassland usually dominated by Nardus stricta	Broadleaved swamp forest on non-acid peat
disturbance	R1M	V11	1	Lowland to montane, dry to mesic grassland usually dominated by Nardus stricta	Intensive unmixed crops
other	R1N	R	5	Open Iberian supramediterranean dry acid and neutral grassland	Grasslands
stable	R1N	R1G	1	Open Iberian supramediterranean dry acid and neutral grassland	Iberian oromediterranean siliceous dry grassland
other	R1P	-	3	Oceanic to subcontinental inland sand grassland on dry acid and neutral soils	- unassigned
other	R1P	R	18	Oceanic to subcontinental inland sand grassland on dry acid and neutral soils	Grasslands
disturbance	R1P	R13	2	Oceanic to subcontinental inland sand grassland on dry acid and neutral soils	Cryptogam- and annual-dominated vegetation on calcareous and ultramafic rock outcrops
other	R1P	R1A	3	Oceanic to subcontinental inland sand grassland on dry acid and neutral soils	Semi-dry perennial calcareous grassland (meadow steppe)
other	R1P	R1B	3	Oceanic to subcontinental inland sand grassland on dry acid and neutral soils	Continental dry grassland (true steppe)
stable	R1P	R1P	63	Oceanic to subcontinental inland sand grassland on dry acid and neutral soils	Oceanic to subcontinental inland sand grassland on dry acid and neutral soils
stable	R1P	R1Q	4	Oceanic to subcontinental inland sand grassland on dry acid and neutral soils	Inland sanddrift and dune with siliceous grassland
other	R1P	R21	1	Oceanic to subcontinental inland sand grassland on dry acid and neutral soils	Mesic permanent pasture of lowlands and mountains
other	R1P	R22	3	Oceanic to subcontinental inland sand grassland on dry acid and neutral soils	Low and medium altitude hay meadow
other	R1P	R43	2	Oceanic to subcontinental inland sand grassland on dry acid and neutral soils	Temperate acidophilous alpine grassland
succession	R1P	T35	1	Oceanic to subcontinental inland sand grassland on dry acid and neutral soils	Temperate continental Pinus sylvestris forest
other	R1P	V38	2	Oceanic to subcontinental inland sand grassland on dry acid and neutral soils	Dry perennial anthropogenic herbaceous vegetation
other	R1Q	-	1	Inland sanddrift and dune with siliceous grassland	- unassigned
other	R1Q	R	4	Inland sanddrift and dune with siliceous grassland	Grasslands
stable	R1Q	R1P	6	Inland sanddrift and dune with siliceous grassland	Oceanic to subcontinental inland sand grassland on dry acid and neutral soils
stable	R1Q	R1Q	8	Inland sanddrift and dune with siliceous grassland	Inland sanddrift and dune with siliceous grassland
other	R21	-	5	Mesic permanent pasture of lowlands and mountains	- unassigned
disturbance	R21	M2	6	Mesic permanent pasture of lowlands and mountains	Littoral biogenic habitats
disturbance	R21	N	3	Mesic permanent pasture of lowlands and mountains	Coastal sand and cliff habitats
disturbance	R21	N13	30	Mesic permanent pasture of lowlands and mountains	Atlantic and Baltic shifting coastal dune
disturbance	R21	N15	1	Mesic permanent pasture of lowlands and mountains	Atlantic and Baltic coastal dune grassland (grey dune)
disturbance	R21	N1A	1	Mesic permanent pasture of lowlands and mountains	Atlantic and Baltic coastal dune scrub
disturbance	R21	N1H	16	Mesic permanent pasture of lowlands and mountains	Atlantic and Baltic moist and wet dune slack
other	R21	Q	1	Mesic permanent pasture of lowlands and mountains	Wetlands and mires
other	R21	Q11	1	Mesic permanent pasture of lowlands and mountains	Raised bog
succession	R21	Q53	2	Mesic permanent pasture of lowlands and mountains	Tall-sedge bed
other	R21	R	353	Mesic permanent pasture of lowlands and mountains	Grasslands
disturbance	R21	R14	1	Mesic permanent pasture of lowlands and mountains	Perennial rocky grassland of the Italian Peninsula
other	R21	R1A	11	Mesic permanent pasture of lowlands and mountains	Semi-dry perennial calcareous grassland (meadow steppe)
other	R21	R1P	1	Mesic permanent pasture of lowlands and mountains	Oceanic to subcontinental inland sand grassland on dry acid and neutral soils
stable	R21	R21	632	Mesic permanent pasture of lowlands and mountains	Mesic permanent pasture of lowlands and mountains
stable	R21	R22	285	Mesic permanent pasture of lowlands and mountains	Low and medium altitude hay meadow
stable	R21	R23	10	Mesic permanent pasture of lowlands and mountains	Mountain hay meadow
other	R21	R35	18	Mesic permanent pasture of lowlands and mountains	Moist or wet mesotrophic to eutrophic hay meadow
other	R21	R36	23	Mesic permanent pasture of lowlands and mountains	Moist or wet mesotrophic to eutrophic pasture
other	R21	R37	17	Mesic permanent pasture of lowlands and mountains	Temperate and boreal moist or wet oligotrophic grassland
disturbance	R21	R41	1	Mesic permanent pasture of lowlands and mountains	Snow-bed vegetation
other	R21	R43	5	Mesic permanent pasture of lowlands and mountains	Temperate acidophilous alpine grassland
other	R21	R44	5	Mesic permanent pasture of lowlands and mountains	Arctic-alpine calcareous grassland
disturbance	R21	R54	1	Mesic permanent pasture of lowlands and mountains	Pteridium aquilinum vegetation
succession	R21	R55	2	Mesic permanent pasture of lowlands and mountains	Lowland moist or wet tall-herb and fern fringe
succession	R21	R56	1	Mesic permanent pasture of lowlands and mountains	Montane to subalpine moist or wet tall-herb and fern fringe
succession	R21	S	4	Mesic permanent pasture of lowlands and mountains	Heathlands, scrub and tundra
succession	R21	S21	1	Mesic permanent pasture of lowlands and mountains	Subarctic and alpine dwarf Salix scrub
succession	R21	S22	4	Mesic permanent pasture of lowlands and mountains	Alpine and subalpine ericoid heath
succession	R21	S23	1	Mesic permanent pasture of lowlands and mountains	Alpine and subalpine Juniperus scrub
succession	R21	S38	1	Mesic permanent pasture of lowlands and mountains	Temperate forest clearing scrub
succession	R21	S43	3	Mesic permanent pasture of lowlands and mountains	Macaronesian heath
succession	R21	S91	3	Mesic permanent pasture of lowlands and mountains	Temperate riparian scrub
succession	R21	T	3	Mesic permanent pasture of lowlands and mountains	Forest
succession	R21	T1F	1	Mesic permanent pasture of lowlands and mountains	Ravine forest
disturbance	R21	U26	1	Mesic permanent pasture of lowlands and mountains	Temperate high-mountain base-rich scree and moraine
disturbance	R21	V11	4	Mesic permanent pasture of lowlands and mountains	Intensive unmixed crops
disturbance	R21	V15	5	Mesic permanent pasture of lowlands and mountains	Bare tilled, fallow or recently abandoned arable land
other	R21	V37	2	Mesic permanent pasture of lowlands and mountains	Annual anthropogenic herbaceous vegetation
other	R21	V38	1	Mesic permanent pasture of lowlands and mountains	Dry perennial anthropogenic herbaceous vegetation
other	R22	-	37	Low and medium altitude hay meadow	- unassigned
disturbance	R22	M2	2	Low and medium altitude hay meadow	Littoral biogenic habitats
disturbance	R22	N	2	Low and medium altitude hay meadow	Coastal sand and cliff habitats
disturbance	R22	N13	16	Low and medium altitude hay meadow	Atlantic and Baltic shifting coastal dune
disturbance	R22	N18	1	Low and medium altitude hay meadow	Atlantic and Baltic coastal Empetrum heath
succession	R22	N1D	2	Low and medium altitude hay meadow	Atlantic and Baltic broad-leaved coastal dune forest
disturbance	R22	N1H	9	Low and medium altitude hay meadow	Atlantic and Baltic moist and wet dune slack
disturbance	R22	N21	1	Low and medium altitude hay meadow	Atlantic, Baltic and Arctic coastal shingle beach
disturbance	R22	Pe	1	Low and medium altitude hay meadow	Fresh-water nymphaeid vegetation
disturbance	R22	Q	4	Low and medium altitude hay meadow	Wetlands and mires
other	R22	Q11	2	Low and medium altitude hay meadow	Raised bog
disturbance	R22	Q21	1	Low and medium altitude hay meadow	Oceanic valley mire
disturbance	R22	Q22	1	Low and medium altitude hay meadow	Poor fen
disturbance	R22	Q24	1	Low and medium altitude hay meadow	Intermediate fen and soft-water spring mire
disturbance	R22	Q41	1	Low and medium altitude hay meadow	Alkaline, calcareous, carbonate-rich small-sedge spring fen
disturbance	R22	Q42	1	Low and medium altitude hay meadow	Extremely rich moss-sedge fen
succession	R22	Q43	1	Low and medium altitude hay meadow	Tall-sedge base-rich fen
succession	R22	Q51	1	Low and medium altitude hay meadow	Tall-helophyte bed
disturbance	R22	Q52	1	Low and medium altitude hay meadow	Small-helophyte bed
succession	R22	Q53	7	Low and medium altitude hay meadow	Tall-sedge bed
other	R22	R	631	Low and medium altitude hay meadow	Grasslands
disturbance	R22	R12	1	Low and medium altitude hay meadow	Cryptogam- and annual-dominated vegetation on siliceous rock outcrops
disturbance	R22	R16	1	Low and medium altitude hay meadow	Perennial rocky grassland of Central and South-Eastern Europe
other	R22	R1A	85	Low and medium altitude hay meadow	Semi-dry perennial calcareous grassland (meadow steppe)
disturbance	R22	R1B	2	Low and medium altitude hay meadow	Continental dry grassland (true steppe)
other	R22	R1P	4	Low and medium altitude hay meadow	Oceanic to subcontinental inland sand grassland on dry acid and neutral soils
stable	R22	R21	184	Low and medium altitude hay meadow	Mesic permanent pasture of lowlands and mountains
stable	R22	R22	1802	Low and medium altitude hay meadow	Low and medium altitude hay meadow
stable	R22	R23	16	Low and medium altitude hay meadow	Mountain hay meadow
stable	R22	R35	44	Low and medium altitude hay meadow	Moist or wet mesotrophic to eutrophic hay meadow
other	R22	R36	9	Low and medium altitude hay meadow	Moist or wet mesotrophic to eutrophic pasture
other	R22	R37	20	Low and medium altitude hay meadow	Temperate and boreal moist or wet oligotrophic grassland
other	R22	R43	1	Low and medium altitude hay meadow	Temperate acidophilous alpine grassland
other	R22	R44	5	Low and medium altitude hay meadow	Arctic-alpine calcareous grassland
other	R22	R51	1	Low and medium altitude hay meadow	Thermophilous forest fringe of base-rich soils
disturbance	R22	R54	3	Low and medium altitude hay meadow	Pteridium aquilinum vegetation
succession	R22	R55	13	Low and medium altitude hay meadow	Lowland moist or wet tall-herb and fern fringe
succession	R22	R56	1	Low and medium altitude hay meadow	Montane to subalpine moist or wet tall-herb and fern fringe
other	R22	R57	1	Low and medium altitude hay meadow	Herbaceous forest clearing vegetation
succession	R22	S	9	Low and medium altitude hay meadow	Heathlands, scrub and tundra
succession	R22	S22	1	Low and medium altitude hay meadow	Alpine and subalpine ericoid heath
succession	R22	S23	1	Low and medium altitude hay meadow	Alpine and subalpine Juniperus scrub
succession	R22	S32	3	Low and medium altitude hay meadow	Temperate Rubus scrub
succession	R22	S33	1	Low and medium altitude hay meadow	Lowland to montane temperate and submediterranean genistoid scrub
succession	R22	S35	3	Low and medium altitude hay meadow	Temperate and submediterranean thorn scrub
succession	R22	S38	2	Low and medium altitude hay meadow	Temperate forest clearing scrub
succession	R22	S43	3	Low and medium altitude hay meadow	Macaronesian heath
succession	R22	S91	2	Low and medium altitude hay meadow	Temperate riparian scrub
succession	R22	T	10	Low and medium altitude hay meadow	Forest
succession	R22	T12	2	Low and medium altitude hay meadow	Alnus glutinosa-Alnus incana forest on riparian and mineral soils
succession	R22	T13	2	Low and medium altitude hay meadow	Temperate hardwood riparian forest
succession	R22	T16	2	Low and medium altitude hay meadow	Broadleaved mire forest on acid peat
succession	R22	T17	1	Low and medium altitude hay meadow	Fagus forest on non-acid soils
succession	R22	T1B	1	Low and medium altitude hay meadow	Acidophilous Quercus forest
succession	R22	T1H	3	Low and medium altitude hay meadow	Broadleaved deciduous plantation of non site-native trees
succession	R22	T3K	1	Low and medium altitude hay meadow	Picea mire forest
other	R22	V	4	Low and medium altitude hay meadow	Man-made habitats
disturbance	R22	V11	10	Low and medium altitude hay meadow	Intensive unmixed crops
disturbance	R22	V15	3	Low and medium altitude hay meadow	Bare tilled, fallow or recently abandoned arable land
other	R22	V38	2	Low and medium altitude hay meadow	Dry perennial anthropogenic herbaceous vegetation
other	R23	-	9	Mountain hay meadow	- unassigned
disturbance	R23	Q	1	Mountain hay meadow	Wetlands and mires
other	R23	Q11	1	Mountain hay meadow	Raised bog
disturbance	R23	Q41	1	Mountain hay meadow	Alkaline, calcareous, carbonate-rich small-sedge spring fen
disturbance	R23	Q42	1	Mountain hay meadow	Extremely rich moss-sedge fen
succession	R23	Q43	1	Mountain hay meadow	Tall-sedge base-rich fen
succession	R23	Q53	1	Mountain hay meadow	Tall-sedge bed
other	R23	R	40	Mountain hay meadow	Grasslands
other	R23	R1A	20	Mountain hay meadow	Semi-dry perennial calcareous grassland (meadow steppe)
disturbance	R23	R1B	1	Mountain hay meadow	Continental dry grassland (true steppe)
other	R23	R1M	3	Mountain hay meadow	Lowland to montane, dry to mesic grassland usually dominated by Nardus stricta
stable	R23	R21	2	Mountain hay meadow	Mesic permanent pasture of lowlands and mountains
stable	R23	R22	24	Mountain hay meadow	Low and medium altitude hay meadow
stable	R23	R23	121	Mountain hay meadow	Mountain hay meadow
other	R23	R35	3	Mountain hay meadow	Moist or wet mesotrophic to eutrophic hay meadow
other	R23	R37	2	Mountain hay meadow	Temperate and boreal moist or wet oligotrophic grassland
other	R23	R43	8	Mountain hay meadow	Temperate acidophilous alpine grassland
succession	R23	R55	1	Mountain hay meadow	Lowland moist or wet tall-herb and fern fringe
succession	R23	R56	2	Mountain hay meadow	Montane to subalpine moist or wet tall-herb and fern fringe
succession	R23	S	5	Mountain hay meadow	Heathlands, scrub and tundra
succession	R23	S22	1	Mountain hay meadow	Alpine and subalpine ericoid heath
succession	R23	S23	1	Mountain hay meadow	Alpine and subalpine Juniperus scrub
succession	R23	S25	3	Mountain hay meadow	Subalpine and subarctic deciduous scrub
succession	R23	S32	2	Mountain hay meadow	Temperate Rubus scrub
succession	R23	S35	1	Mountain hay meadow	Temperate and submediterranean thorn scrub
succession	R23	S37	2	Mountain hay meadow	Corylus avellana scrub
succession	R23	T	8	Mountain hay meadow	Forest
succession	R23	T34	1	Mountain hay meadow	Temperate subalpine Larix, Pinus cembra and Pinus uncinata forest
stable	R31	R31	1	Mediterranean tall humid inland grassland	Mediterranean tall humid inland grassland
stable	R33	R33	1	Mediterranean short moist grassland of mountains	Mediterranean short moist grassland of mountains
other	R35	-	11	Moist or wet mesotrophic to eutrophic hay meadow	- unassigned
disturbance	R35	Q	8	Moist or wet mesotrophic to eutrophic hay meadow	Wetlands and mires
other	R35	Q11	1	Moist or wet mesotrophic to eutrophic hay meadow	Raised bog
disturbance	R35	Q22	1	Moist or wet mesotrophic to eutrophic hay meadow	Poor fen
disturbance	R35	Q42	1	Moist or wet mesotrophic to eutrophic hay meadow	Extremely rich moss-sedge fen
disturbance	R35	Q51	12	Moist or wet mesotrophic to eutrophic hay meadow	Tall-helophyte bed
disturbance	R35	Q52	17	Moist or wet mesotrophic to eutrophic hay meadow	Small-helophyte bed
succession	R35	Q53	13	Moist or wet mesotrophic to eutrophic hay meadow	Tall-sedge bed
disturbance	R35	Q54	1	Moist or wet mesotrophic to eutrophic hay meadow	Inland saline or brackish helophyte bed
other	R35	R	209	Moist or wet mesotrophic to eutrophic hay meadow	Grasslands
other	R35	R1A	5	Moist or wet mesotrophic to eutrophic hay meadow	Semi-dry perennial calcareous grassland (meadow steppe)
other	R35	R21	14	Moist or wet mesotrophic to eutrophic hay meadow	Mesic permanent pasture of lowlands and mountains
stable	R35	R22	71	Moist or wet mesotrophic to eutrophic hay meadow	Low and medium altitude hay meadow
other	R35	R23	6	Moist or wet mesotrophic to eutrophic hay meadow	Mountain hay meadow
stable	R35	R35	360	Moist or wet mesotrophic to eutrophic hay meadow	Moist or wet mesotrophic to eutrophic hay meadow
other	R35	R36	17	Moist or wet mesotrophic to eutrophic hay meadow	Moist or wet mesotrophic to eutrophic pasture
other	R35	R37	26	Moist or wet mesotrophic to eutrophic hay meadow	Temperate and boreal moist or wet oligotrophic grassland
succession	R35	R55	36	Moist or wet mesotrophic to eutrophic hay meadow	Lowland moist or wet tall-herb and fern fringe
succession	R35	S	1	Moist or wet mesotrophic to eutrophic hay meadow	Heathlands, scrub and tundra
succession	R35	S3	1	Moist or wet mesotrophic to eutrophic hay meadow	Temperate and Mediterranean-montane scrub
succession	R35	S32	5	Moist or wet mesotrophic to eutrophic hay meadow	Temperate Rubus scrub
succession	R35	S33	1	Moist or wet mesotrophic to eutrophic hay meadow	Lowland to montane temperate and submediterranean genistoid scrub
succession	R35	S35	1	Moist or wet mesotrophic to eutrophic hay meadow	Temperate and submediterranean thorn scrub
succession	R35	S38	1	Moist or wet mesotrophic to eutrophic hay meadow	Temperate forest clearing scrub
succession	R35	S92	2	Moist or wet mesotrophic to eutrophic hay meadow	Salix fen scrub
succession	R35	T	3	Moist or wet mesotrophic to eutrophic hay meadow	Forest
succession	R35	T12	5	Moist or wet mesotrophic to eutrophic hay meadow	Alnus glutinosa-Alnus incana forest on riparian and mineral soils
succession	R35	T17	1	Moist or wet mesotrophic to eutrophic hay meadow	Fagus forest on non-acid soils
succession	R35	T1F	2	Moist or wet mesotrophic to eutrophic hay meadow	Ravine forest
succession	R35	T32	1	Moist or wet mesotrophic to eutrophic hay meadow	Temperate mountain Abies forest
disturbance	R35	U26	1	Moist or wet mesotrophic to eutrophic hay meadow	Temperate high-mountain base-rich scree and moraine
other	R35	V	1	Moist or wet mesotrophic to eutrophic hay meadow	Man-made habitats
disturbance	R35	V11	1	Moist or wet mesotrophic to eutrophic hay meadow	Intensive unmixed crops
disturbance	R35	V35	1	Moist or wet mesotrophic to eutrophic hay meadow	Trampled mesophilous grassland with annuals
other	R35	V38	1	Moist or wet mesotrophic to eutrophic hay meadow	Dry perennial anthropogenic herbaceous vegetation
other	R35	V39	1	Moist or wet mesotrophic to eutrophic hay meadow	Mesic perennial anthropogenic herbaceous vegetation
other	R36	-	8	Moist or wet mesotrophic to eutrophic pasture	- unassigned
disturbance	R36	M2	9	Moist or wet mesotrophic to eutrophic pasture	Littoral biogenic habitats
disturbance	R36	N	1	Moist or wet mesotrophic to eutrophic pasture	Coastal sand and cliff habitats
disturbance	R36	N1H	3	Moist or wet mesotrophic to eutrophic pasture	Atlantic and Baltic moist and wet dune slack
other	R36	Q	4	Moist or wet mesotrophic to eutrophic pasture	Wetlands and mires
succession	R36	Q51	3	Moist or wet mesotrophic to eutrophic pasture	Tall-helophyte bed
disturbance	R36	Q52	18	Moist or wet mesotrophic to eutrophic pasture	Small-helophyte bed
succession	R36	Q53	5	Moist or wet mesotrophic to eutrophic pasture	Tall-sedge bed
disturbance	R36	Q61	1	Moist or wet mesotrophic to eutrophic pasture	Periodically exposed shore with stable, eutrophic sediments with pioneer or ephemeral vegetation
other	R36	R	51	Moist or wet mesotrophic to eutrophic pasture	Grasslands
other	R36	R21	8	Moist or wet mesotrophic to eutrophic pasture	Mesic permanent pasture of lowlands and mountains
other	R36	R22	5	Moist or wet mesotrophic to eutrophic pasture	Low and medium altitude hay meadow
other	R36	R35	12	Moist or wet mesotrophic to eutrophic pasture	Moist or wet mesotrophic to eutrophic hay meadow
stable	R36	R36	46	Moist or wet mesotrophic to eutrophic pasture	Moist or wet mesotrophic to eutrophic pasture
stable	R36	R37	1	Moist or wet mesotrophic to eutrophic pasture	Temperate and boreal moist or wet oligotrophic grassland
succession	R36	R55	2	Moist or wet mesotrophic to eutrophic pasture	Lowland moist or wet tall-herb and fern fringe
succession	R36	S35	1	Moist or wet mesotrophic to eutrophic pasture	Temperate and submediterranean thorn scrub
succession	R36	S92	1	Moist or wet mesotrophic to eutrophic pasture	Salix fen scrub
succession	R36	T	1	Moist or wet mesotrophic to eutrophic pasture	Forest
other	R36	V	1	Moist or wet mesotrophic to eutrophic pasture	Man-made habitats
disturbance	R36	V11	2	Moist or wet mesotrophic to eutrophic pasture	Intensive unmixed crops
other	R37	-	11	Temperate and boreal moist or wet oligotrophic grassland	- unassigned
disturbance	R37	Q	6	Temperate and boreal moist or wet oligotrophic grassland	Wetlands and mires
other	R37	Q11	2	Temperate and boreal moist or wet oligotrophic grassland	Raised bog
disturbance	R37	Q22	2	Temperate and boreal moist or wet oligotrophic grassland	Poor fen
disturbance	R37	Q24	3	Temperate and boreal moist or wet oligotrophic grassland	Intermediate fen and soft-water spring mire
disturbance	R37	Q41	1	Temperate and boreal moist or wet oligotrophic grassland	Alkaline, calcareous, carbonate-rich small-sedge spring fen
disturbance	R37	Q42	1	Temperate and boreal moist or wet oligotrophic grassland	Extremely rich moss-sedge fen
succession	R37	Q43	1	Temperate and boreal moist or wet oligotrophic grassland	Tall-sedge base-rich fen
disturbance	R37	Q52	3	Temperate and boreal moist or wet oligotrophic grassland	Small-helophyte bed
other	R37	R	96	Temperate and boreal moist or wet oligotrophic grassland	Grasslands
other	R37	R1A	4	Temperate and boreal moist or wet oligotrophic grassland	Semi-dry perennial calcareous grassland (meadow steppe)
other	R37	R1B	1	Temperate and boreal moist or wet oligotrophic grassland	Continental dry grassland (true steppe)
other	R37	R21	5	Temperate and boreal moist or wet oligotrophic grassland	Mesic permanent pasture of lowlands and mountains
other	R37	R22	24	Temperate and boreal moist or wet oligotrophic grassland	Low and medium altitude hay meadow
other	R37	R23	1	Temperate and boreal moist or wet oligotrophic grassland	Mountain hay meadow
other	R37	R35	27	Temperate and boreal moist or wet oligotrophic grassland	Moist or wet mesotrophic to eutrophic hay meadow
stable	R37	R36	2	Temperate and boreal moist or wet oligotrophic grassland	Moist or wet mesotrophic to eutrophic pasture
stable	R37	R37	146	Temperate and boreal moist or wet oligotrophic grassland	Temperate and boreal moist or wet oligotrophic grassland
other	R37	R44	1	Temperate and boreal moist or wet oligotrophic grassland	Arctic-alpine calcareous grassland
succession	R37	R55	8	Temperate and boreal moist or wet oligotrophic grassland	Lowland moist or wet tall-herb and fern fringe
succession	R37	S	2	Temperate and boreal moist or wet oligotrophic grassland	Heathlands, scrub and tundra
succession	R37	S32	1	Temperate and boreal moist or wet oligotrophic grassland	Temperate Rubus scrub
succession	R37	S37	1	Temperate and boreal moist or wet oligotrophic grassland	Corylus avellana scrub
succession	R37	S41	1	Temperate and boreal moist or wet oligotrophic grassland	Wet heath
succession	R37	S43	1	Temperate and boreal moist or wet oligotrophic grassland	Macaronesian heath
succession	R37	T	3	Temperate and boreal moist or wet oligotrophic grassland	Forest
succession	R37	T16	1	Temperate and boreal moist or wet oligotrophic grassland	Broadleaved mire forest on acid peat
succession	R37	T1E	2	Temperate and boreal moist or wet oligotrophic grassland	Carpinus and Quercus mesic deciduous forest
succession	R37	T34	1	Temperate and boreal moist or wet oligotrophic grassland	Temperate subalpine Larix, Pinus cembra and Pinus uncinata forest
other	R37	V39	1	Temperate and boreal moist or wet oligotrophic grassland	Mesic perennial anthropogenic herbaceous vegetation
other	R4	-	3	Alpine and subalpine grasslands	- unassigned
other	R4	R41	1	Alpine and subalpine grasslands	Snow-bed vegetation
other	R4	R43	3	Alpine and subalpine grasslands	Temperate acidophilous alpine grassland
succession	R4	S21	1	Alpine and subalpine grasslands	Subarctic and alpine dwarf Salix scrub
other	R41	-	2	Snow-bed vegetation	- unassigned
other	R41	P2N	1	Snow-bed vegetation	Spring
other	R41	R	15	Snow-bed vegetation	Grasslands
succession	R41	R21	3	Snow-bed vegetation	Mesic permanent pasture of lowlands and mountains
stable	R41	R41	73	Snow-bed vegetation	Snow-bed vegetation
succession	R41	R43	22	Snow-bed vegetation	Temperate acidophilous alpine grassland
succession	R41	R44	7	Snow-bed vegetation	Arctic-alpine calcareous grassland
succession	R41	S21	13	Snow-bed vegetation	Subarctic and alpine dwarf Salix scrub
succession	R41	S22	7	Snow-bed vegetation	Alpine and subalpine ericoid heath
succession	R41	S23	1	Snow-bed vegetation	Alpine and subalpine Juniperus scrub
stable	R41	U	1	Snow-bed vegetation	Inland sparsely vegetated habitats
stable	R41	U22	3	Snow-bed vegetation	Temperate high-mountain siliceous scree
stable	R41	U26	3	Snow-bed vegetation	Temperate high-mountain base-rich scree and moraine
stable	R41	U36	1	Snow-bed vegetation	Temperate high-mountain base-rich inland cliff
stable	R41	U37	2	Snow-bed vegetation	Temperate, lowland to montane base-rich inland cliff
other	R42	-	1	Boreal and arctic acidophilous alpine grassland	- unassigned
other	R42	R	5	Boreal and arctic acidophilous alpine grassland	Grasslands
other	R42	R35	1	Boreal and arctic acidophilous alpine grassland	Moist or wet mesotrophic to eutrophic hay meadow
other	R42	R37	1	Boreal and arctic acidophilous alpine grassland	Temperate and boreal moist or wet oligotrophic grassland
disturbance	R42	R41	2	Boreal and arctic acidophilous alpine grassland	Snow-bed vegetation
stable	R42	R42	20	Boreal and arctic acidophilous alpine grassland	Boreal and arctic acidophilous alpine grassland
stable	R42	R43	4	Boreal and arctic acidophilous alpine grassland	Temperate acidophilous alpine grassland
succession	R42	T3J	1	Boreal and arctic acidophilous alpine grassland	Pinus and Larix mire forest
disturbance	R42	U26	1	Boreal and arctic acidophilous alpine grassland	Temperate high-mountain base-rich scree and moraine
other	R43	-	12	Temperate acidophilous alpine grassland	- unassigned
disturbance	R43	N18	1	Temperate acidophilous alpine grassland	Atlantic and Baltic coastal Empetrum heath
disturbance	R43	Q	2	Temperate acidophilous alpine grassland	Wetlands and mires
disturbance	R43	Q22	1	Temperate acidophilous alpine grassland	Poor fen
disturbance	R43	Q24	1	Temperate acidophilous alpine grassland	Intermediate fen and soft-water spring mire
succession	R43	Q43	1	Temperate acidophilous alpine grassland	Tall-sedge base-rich fen
other	R43	R	77	Temperate acidophilous alpine grassland	Grasslands
other	R43	R14	3	Temperate acidophilous alpine grassland	Perennial rocky grassland of the Italian Peninsula
other	R43	R16	1	Temperate acidophilous alpine grassland	Perennial rocky grassland of Central and South-Eastern Europe
other	R43	R1A	7	Temperate acidophilous alpine grassland	Semi-dry perennial calcareous grassland (meadow steppe)
other	R43	R21	17	Temperate acidophilous alpine grassland	Mesic permanent pasture of lowlands and mountains
other	R43	R22	5	Temperate acidophilous alpine grassland	Low and medium altitude hay meadow
other	R43	R23	12	Temperate acidophilous alpine grassland	Mountain hay meadow
other	R43	R34	1	Temperate acidophilous alpine grassland	Submediterranean moist meadow
other	R43	R37	1	Temperate acidophilous alpine grassland	Temperate and boreal moist or wet oligotrophic grassland
other	R43	R4	2	Temperate acidophilous alpine grassland	Alpine and subalpine grasslands
disturbance	R43	R41	22	Temperate acidophilous alpine grassland	Snow-bed vegetation
stable	R43	R42	3	Temperate acidophilous alpine grassland	Boreal and arctic acidophilous alpine grassland
stable	R43	R43	443	Temperate acidophilous alpine grassland	Temperate acidophilous alpine grassland
stable	R43	R44	17	Temperate acidophilous alpine grassland	Arctic-alpine calcareous grassland
stable	R43	R45	1	Temperate acidophilous alpine grassland	Alpine and subalpine calcareous grassland of the Balkans and Apennines
succession	R43	R55	1	Temperate acidophilous alpine grassland	Lowland moist or wet tall-herb and fern fringe
succession	R43	S	4	Temperate acidophilous alpine grassland	Heathlands, scrub and tundra
succession	R43	S2	2	Temperate acidophilous alpine grassland	Arctic, alpine and subalpine scrub
succession	R43	S21	7	Temperate acidophilous alpine grassland	Subarctic and alpine dwarf Salix scrub
succession	R43	S22	52	Temperate acidophilous alpine grassland	Alpine and subalpine ericoid heath
succession	R43	S23	10	Temperate acidophilous alpine grassland	Alpine and subalpine Juniperus scrub
succession	R43	S26	2	Temperate acidophilous alpine grassland	Subalpine Pinus mugo scrub
succession	R43	S35	2	Temperate acidophilous alpine grassland	Temperate and submediterranean thorn scrub
succession	R43	S43	11	Temperate acidophilous alpine grassland	Macaronesian heath
succession	R43	T34	1	Temperate acidophilous alpine grassland	Temperate subalpine Larix, Pinus cembra and Pinus uncinata forest
disturbance	R43	U	1	Temperate acidophilous alpine grassland	Inland sparsely vegetated habitats
disturbance	R43	U22	66	Temperate acidophilous alpine grassland	Temperate high-mountain siliceous scree
disturbance	R43	U26	6	Temperate acidophilous alpine grassland	Temperate high-mountain base-rich scree and moraine
other	R44	-	17	Arctic-alpine calcareous grassland	- unassigned
disturbance	R44	Q	1	Arctic-alpine calcareous grassland	Wetlands and mires
other	R44	Q11	1	Arctic-alpine calcareous grassland	Raised bog
other	R44	R	125	Arctic-alpine calcareous grassland	Grasslands
other	R44	R1A	11	Arctic-alpine calcareous grassland	Semi-dry perennial calcareous grassland (meadow steppe)
other	R44	R21	9	Arctic-alpine calcareous grassland	Mesic permanent pasture of lowlands and mountains
other	R44	R22	8	Arctic-alpine calcareous grassland	Low and medium altitude hay meadow
other	R44	R23	6	Arctic-alpine calcareous grassland	Mountain hay meadow
other	R44	R37	1	Arctic-alpine calcareous grassland	Temperate and boreal moist or wet oligotrophic grassland
disturbance	R44	R41	2	Arctic-alpine calcareous grassland	Snow-bed vegetation
stable	R44	R43	26	Arctic-alpine calcareous grassland	Temperate acidophilous alpine grassland
stable	R44	R44	236	Arctic-alpine calcareous grassland	Arctic-alpine calcareous grassland
succession	R44	R56	1	Arctic-alpine calcareous grassland	Montane to subalpine moist or wet tall-herb and fern fringe
succession	R44	S	2	Arctic-alpine calcareous grassland	Heathlands, scrub and tundra
succession	R44	S2	1	Arctic-alpine calcareous grassland	Arctic, alpine and subalpine scrub
succession	R44	S21	8	Arctic-alpine calcareous grassland	Subarctic and alpine dwarf Salix scrub
succession	R44	S22	69	Arctic-alpine calcareous grassland	Alpine and subalpine ericoid heath
succession	R44	S23	4	Arctic-alpine calcareous grassland	Alpine and subalpine Juniperus scrub
succession	R44	S31	1	Arctic-alpine calcareous grassland	Lowland to montane temperate and submediterranean Juniperus scrub
succession	R44	S43	1	Arctic-alpine calcareous grassland	Macaronesian heath
succession	R44	T	2	Arctic-alpine calcareous grassland	Forest
succession	R44	T13	1	Arctic-alpine calcareous grassland	Temperate hardwood riparian forest
disturbance	R44	U26	12	Arctic-alpine calcareous grassland	Temperate high-mountain base-rich scree and moraine
disturbance	R44	U27	4	Arctic-alpine calcareous grassland	Temperate, lowland to montane base-rich scree
disturbance	R44	U36	8	Arctic-alpine calcareous grassland	Temperate high-mountain base-rich inland cliff
other	R44	V38	1	Arctic-alpine calcareous grassland	Dry perennial anthropogenic herbaceous vegetation
other	R45	R	3	Alpine and subalpine calcareous grassland of the Balkans and Apennines	Grasslands
other	R45	R14	3	Alpine and subalpine calcareous grassland of the Balkans and Apennines	Perennial rocky grassland of the Italian Peninsula
other	R45	R1A	11	Alpine and subalpine calcareous grassland of the Balkans and Apennines	Semi-dry perennial calcareous grassland (meadow steppe)
stable	R45	R43	2	Alpine and subalpine calcareous grassland of the Balkans and Apennines	Temperate acidophilous alpine grassland
stable	R45	R44	1	Alpine and subalpine calcareous grassland of the Balkans and Apennines	Arctic-alpine calcareous grassland
stable	R45	R45	32	Alpine and subalpine calcareous grassland of the Balkans and Apennines	Alpine and subalpine calcareous grassland of the Balkans and Apennines
disturbance	R45	U27	2	Alpine and subalpine calcareous grassland of the Balkans and Apennines	Temperate, lowland to montane base-rich scree
disturbance	R45	U36	1	Alpine and subalpine calcareous grassland of the Balkans and Apennines	Temperate high-mountain base-rich inland cliff
other	R51	-	2	Thermophilous forest fringe of base-rich soils	- unassigned
other	R51	R	1	Thermophilous forest fringe of base-rich soils	Grasslands
disturbance	R51	R16	3	Thermophilous forest fringe of base-rich soils	Perennial rocky grassland of Central and South-Eastern Europe
disturbance	R51	R1A	3	Thermophilous forest fringe of base-rich soils	Semi-dry perennial calcareous grassland (meadow steppe)
other	R51	R1B	1	Thermophilous forest fringe of base-rich soils	Continental dry grassland (true steppe)
other	R51	R22	1	Thermophilous forest fringe of base-rich soils	Low and medium altitude hay meadow
other	R51	R44	1	Thermophilous forest fringe of base-rich soils	Arctic-alpine calcareous grassland
stable	R51	R51	3	Thermophilous forest fringe of base-rich soils	Thermophilous forest fringe of base-rich soils
succession	R51	S	1	Thermophilous forest fringe of base-rich soils	Heathlands, scrub and tundra
succession	R51	S35	2	Thermophilous forest fringe of base-rich soils	Temperate and submediterranean thorn scrub
other	R52	-	1	Forest fringe of acidic nutrient-poor soils	- unassigned
other	R52	R22	1	Forest fringe of acidic nutrient-poor soils	Low and medium altitude hay meadow
succession	R52	T	1	Forest fringe of acidic nutrient-poor soils	Forest
other	R54	-	6	Pteridium aquilinum vegetation	- unassigned
succession	R54	N1H	1	Pteridium aquilinum vegetation	Atlantic and Baltic moist and wet dune slack
other	R54	R	5	Pteridium aquilinum vegetation	Grasslands
succession	R54	R21	2	Pteridium aquilinum vegetation	Mesic permanent pasture of lowlands and mountains
succession	R54	R22	7	Pteridium aquilinum vegetation	Low and medium altitude hay meadow
stable	R54	R54	10	Pteridium aquilinum vegetation	Pteridium aquilinum vegetation
succession	R54	S	2	Pteridium aquilinum vegetation	Heathlands, scrub and tundra
succession	R54	T	1	Pteridium aquilinum vegetation	Forest
disturbance	R54	V15	1	Pteridium aquilinum vegetation	Bare tilled, fallow or recently abandoned arable land
succession	R54	V39	1	Pteridium aquilinum vegetation	Mesic perennial anthropogenic herbaceous vegetation
other	R55	-	36	Lowland moist or wet tall-herb and fern fringe	- unassigned
disturbance	R55	Q	6	Lowland moist or wet tall-herb and fern fringe	Wetlands and mires
disturbance	R55	Q22	2	Lowland moist or wet tall-herb and fern fringe	Poor fen
disturbance	R55	Q25	1	Lowland moist or wet tall-herb and fern fringe	Non-calcareous quaking mire
succession	R55	Q51	9	Lowland moist or wet tall-herb and fern fringe	Tall-helophyte bed
disturbance	R55	Q52	1	Lowland moist or wet tall-herb and fern fringe	Small-helophyte bed
other	R55	Q53	1	Lowland moist or wet tall-herb and fern fringe	Tall-sedge bed
other	R55	R	58	Lowland moist or wet tall-herb and fern fringe	Grasslands
disturbance	R55	R1A	4	Lowland moist or wet tall-herb and fern fringe	Semi-dry perennial calcareous grassland (meadow steppe)
disturbance	R55	R21	5	Lowland moist or wet tall-herb and fern fringe	Mesic permanent pasture of lowlands and mountains
disturbance	R55	R22	25	Lowland moist or wet tall-herb and fern fringe	Low and medium altitude hay meadow
disturbance	R55	R35	26	Lowland moist or wet tall-herb and fern fringe	Moist or wet mesotrophic to eutrophic hay meadow
disturbance	R55	R36	8	Lowland moist or wet tall-herb and fern fringe	Moist or wet mesotrophic to eutrophic pasture
disturbance	R55	R37	2	Lowland moist or wet tall-herb and fern fringe	Temperate and boreal moist or wet oligotrophic grassland
stable	R55	R55	97	Lowland moist or wet tall-herb and fern fringe	Lowland moist or wet tall-herb and fern fringe
stable	R55	R56	5	Lowland moist or wet tall-herb and fern fringe	Montane to subalpine moist or wet tall-herb and fern fringe
other	R55	R57	1	Lowland moist or wet tall-herb and fern fringe	Herbaceous forest clearing vegetation
succession	R55	S	3	Lowland moist or wet tall-herb and fern fringe	Heathlands, scrub and tundra
succession	R55	S22	1	Lowland moist or wet tall-herb and fern fringe	Alpine and subalpine ericoid heath
succession	R55	S32	5	Lowland moist or wet tall-herb and fern fringe	Temperate Rubus scrub
succession	R55	S35	2	Lowland moist or wet tall-herb and fern fringe	Temperate and submediterranean thorn scrub
succession	R55	S91	2	Lowland moist or wet tall-herb and fern fringe	Temperate riparian scrub
succession	R55	S92	1	Lowland moist or wet tall-herb and fern fringe	Salix fen scrub
succession	R55	T	13	Lowland moist or wet tall-herb and fern fringe	Forest
succession	R55	T11	7	Lowland moist or wet tall-herb and fern fringe	Temperate Salix and Populus riparian forest
succession	R55	T12	1	Lowland moist or wet tall-herb and fern fringe	Alnus glutinosa-Alnus incana forest on riparian and mineral soils
succession	R55	T13	2	Lowland moist or wet tall-herb and fern fringe	Temperate hardwood riparian forest
succession	R55	T17	15	Lowland moist or wet tall-herb and fern fringe	Fagus forest on non-acid soils
succession	R55	T1E	8	Lowland moist or wet tall-herb and fern fringe	Carpinus and Quercus mesic deciduous forest
succession	R55	T1H	1	Lowland moist or wet tall-herb and fern fringe	Broadleaved deciduous plantation of non site-native trees
other	R55	V	4	Lowland moist or wet tall-herb and fern fringe	Man-made habitats
disturbance	R55	V11	3	Lowland moist or wet tall-herb and fern fringe	Intensive unmixed crops
disturbance	R55	V15	1	Lowland moist or wet tall-herb and fern fringe	Bare tilled, fallow or recently abandoned arable land
other	R55	V38	1	Lowland moist or wet tall-herb and fern fringe	Dry perennial anthropogenic herbaceous vegetation
other	R55	V39	4	Lowland moist or wet tall-herb and fern fringe	Mesic perennial anthropogenic herbaceous vegetation
other	R56	-	7	Montane to subalpine moist or wet tall-herb and fern fringe	- unassigned
other	R56	Q11	1	Montane to subalpine moist or wet tall-herb and fern fringe	Raised bog
other	R56	R	13	Montane to subalpine moist or wet tall-herb and fern fringe	Grasslands
disturbance	R56	R21	1	Montane to subalpine moist or wet tall-herb and fern fringe	Mesic permanent pasture of lowlands and mountains
disturbance	R56	R22	2	Montane to subalpine moist or wet tall-herb and fern fringe	Low and medium altitude hay meadow
disturbance	R56	R23	5	Montane to subalpine moist or wet tall-herb and fern fringe	Mountain hay meadow
disturbance	R56	R36	1	Montane to subalpine moist or wet tall-herb and fern fringe	Moist or wet mesotrophic to eutrophic pasture
disturbance	R56	R44	2	Montane to subalpine moist or wet tall-herb and fern fringe	Arctic-alpine calcareous grassland
stable	R56	R55	3	Montane to subalpine moist or wet tall-herb and fern fringe	Lowland moist or wet tall-herb and fern fringe
stable	R56	R56	26	Montane to subalpine moist or wet tall-herb and fern fringe	Montane to subalpine moist or wet tall-herb and fern fringe
stable	R56	S32	2	Montane to subalpine moist or wet tall-herb and fern fringe	Temperate Rubus scrub
stable	R56	T	1	Montane to subalpine moist or wet tall-herb and fern fringe	Forest
stable	R56	T34	1	Montane to subalpine moist or wet tall-herb and fern fringe	Temperate subalpine Larix, Pinus cembra and Pinus uncinata forest
disturbance	R56	U26	1	Montane to subalpine moist or wet tall-herb and fern fringe	Temperate high-mountain base-rich scree and moraine
disturbance	R56	U37	1	Montane to subalpine moist or wet tall-herb and fern fringe	Temperate, lowland to montane base-rich inland cliff
other	R57	-	7	Herbaceous forest clearing vegetation	- unassigned
disturbance	R57	N1A	1	Herbaceous forest clearing vegetation	Atlantic and Baltic coastal dune scrub
other	R57	R	2	Herbaceous forest clearing vegetation	Grasslands
other	R57	R1P	1	Herbaceous forest clearing vegetation	Oceanic to subcontinental inland sand grassland on dry acid and neutral soils
other	R57	R22	2	Herbaceous forest clearing vegetation	Low and medium altitude hay meadow
stable	R57	R57	9	Herbaceous forest clearing vegetation	Herbaceous forest clearing vegetation
succession	R57	S	3	Herbaceous forest clearing vegetation	Heathlands, scrub and tundra
succession	R57	S32	1	Herbaceous forest clearing vegetation	Temperate Rubus scrub
succession	R57	S38	3	Herbaceous forest clearing vegetation	Temperate forest clearing scrub
succession	R57	T	9	Herbaceous forest clearing vegetation	Forest
succession	R57	T1	1	Herbaceous forest clearing vegetation	Broadleaved deciduous forests
succession	R57	T17	4	Herbaceous forest clearing vegetation	Fagus forest on non-acid soils
succession	R57	T18	1	Herbaceous forest clearing vegetation	Fagus forest on acid soils
succession	R57	T1E	2	Herbaceous forest clearing vegetation	Carpinus and Quercus mesic deciduous forest
succession	R57	T1F	8	Herbaceous forest clearing vegetation	Ravine forest
other	R57	V	2	Herbaceous forest clearing vegetation	Man-made habitats
other	R63	Q51	1	Temperate inland salt marsh	Tall-helophyte bed
stable	R63	R63	2	Temperate inland salt marsh	Temperate inland salt marsh
other	S	-	100	Heathlands, scrub and tundra	- unassigned
disturbance	S	N16	1	Heathlands, scrub and tundra	Mediterranean and Macaronesian coastal dune grassland (grey dune)
disturbance	S	N19	2	Heathlands, scrub and tundra	Atlantic coastal Calluna and Ulex heath
disturbance	S	Q	3	Heathlands, scrub and tundra	Wetlands and mires
disturbance	S	Q11	1	Heathlands, scrub and tundra	Raised bog
disturbance	S	Q22	2	Heathlands, scrub and tundra	Poor fen
disturbance	S	Q43	1	Heathlands, scrub and tundra	Tall-sedge base-rich fen
disturbance	S	Q51	2	Heathlands, scrub and tundra	Tall-helophyte bed
disturbance	S	Q53	1	Heathlands, scrub and tundra	Tall-sedge bed
disturbance	S	R	29	Heathlands, scrub and tundra	Grasslands
disturbance	S	R11	1	Heathlands, scrub and tundra	Pannonian and Pontic sandy steppe
disturbance	S	R1A	8	Heathlands, scrub and tundra	Semi-dry perennial calcareous grassland (meadow steppe)
disturbance	S	R21	4	Heathlands, scrub and tundra	Mesic permanent pasture of lowlands and mountains
disturbance	S	R22	7	Heathlands, scrub and tundra	Low and medium altitude hay meadow
disturbance	S	R23	2	Heathlands, scrub and tundra	Mountain hay meadow
disturbance	S	R35	2	Heathlands, scrub and tundra	Moist or wet mesotrophic to eutrophic hay meadow
disturbance	S	R37	1	Heathlands, scrub and tundra	Temperate and boreal moist or wet oligotrophic grassland
disturbance	S	R43	2	Heathlands, scrub and tundra	Temperate acidophilous alpine grassland
disturbance	S	R44	6	Heathlands, scrub and tundra	Arctic-alpine calcareous grassland
unassigned	S	S	123	Heathlands, scrub and tundra	Heathlands, scrub and tundra
stable	S	S21	1	Heathlands, scrub and tundra	Subarctic and alpine dwarf Salix scrub
other	S	S22	10	Heathlands, scrub and tundra	Alpine and subalpine ericoid heath
other	S	S26	6	Heathlands, scrub and tundra	Subalpine Pinus mugo scrub
other	S	S32	12	Heathlands, scrub and tundra	Temperate Rubus scrub
other	S	S35	14	Heathlands, scrub and tundra	Temperate and submediterranean thorn scrub
other	S	S37	4	Heathlands, scrub and tundra	Corylus avellana scrub
other	S	S38	4	Heathlands, scrub and tundra	Temperate forest clearing scrub
other	S	S42	7	Heathlands, scrub and tundra	Dry heath
other	S	S43	21	Heathlands, scrub and tundra	Macaronesian heath
other	S	S51	1	Heathlands, scrub and tundra	Mediterranean maquis and arborescent matorral
other	S	T	41	Heathlands, scrub and tundra	Forest
succession	S	T1	1	Heathlands, scrub and tundra	Broadleaved deciduous forests
succession	S	T12	1	Heathlands, scrub and tundra	Alnus glutinosa-Alnus incana forest on riparian and mineral soils
other	S	T13	4	Heathlands, scrub and tundra	Temperate hardwood riparian forest
succession	S	T16	1	Heathlands, scrub and tundra	Broadleaved mire forest on acid peat
succession	S	T17	9	Heathlands, scrub and tundra	Fagus forest on non-acid soils
succession	S	T18	2	Heathlands, scrub and tundra	Fagus forest on acid soils
succession	S	T19	2	Heathlands, scrub and tundra	Temperate and submediterranean thermophilous deciduous forest
succession	S	T1E	3	Heathlands, scrub and tundra	Carpinus and Quercus mesic deciduous forest
succession	S	T1F	5	Heathlands, scrub and tundra	Ravine forest
succession	S	T1H	2	Heathlands, scrub and tundra	Broadleaved deciduous plantation of non site-native trees
succession	S	T21	4	Heathlands, scrub and tundra	Mediterranean evergreen Quercus forest
succession	S	T24	1	Heathlands, scrub and tundra	Olea europaea-Ceratonia siliqua forest
succession	S	T29	2	Heathlands, scrub and tundra	Broadleaved evergreen plantation of non site-native trees
succession	S	T3F	8	Heathlands, scrub and tundra	Dark taiga
succession	S	T3G	2	Heathlands, scrub and tundra	Pinus sylvestris light taiga
succession	S	T3J	2	Heathlands, scrub and tundra	Pinus and Larix mire forest
succession	S	T3M	3	Heathlands, scrub and tundra	Coniferous plantation of non site-native trees
disturbance	S	U	1	Heathlands, scrub and tundra	Inland sparsely vegetated habitats
disturbance	S	V	1	Heathlands, scrub and tundra	Man-made habitats
disturbance	S	V15	3	Heathlands, scrub and tundra	Bare tilled, fallow or recently abandoned arable land
disturbance	S	V39	1	Heathlands, scrub and tundra	Mesic perennial anthropogenic herbaceous vegetation
other	S2	-	2	Arctic, alpine and subalpine scrub	- unassigned
disturbance	S2	R	5	Arctic, alpine and subalpine scrub	Grasslands
disturbance	S2	R44	1	Arctic, alpine and subalpine scrub	Arctic-alpine calcareous grassland
unassigned	S2	S2	1	Arctic, alpine and subalpine scrub	Arctic, alpine and subalpine scrub
stable	S2	S22	3	Arctic, alpine and subalpine scrub	Alpine and subalpine ericoid heath
stable	S2	S25	1	Arctic, alpine and subalpine scrub	Subalpine and subarctic deciduous scrub
other	S21	-	9	Subarctic and alpine dwarf Salix scrub	- unassigned
disturbance	S21	R	22	Subarctic and alpine dwarf Salix scrub	Grasslands
disturbance	S21	R41	8	Subarctic and alpine dwarf Salix scrub	Snow-bed vegetation
disturbance	S21	R42	2	Subarctic and alpine dwarf Salix scrub	Boreal and arctic acidophilous alpine grassland
disturbance	S21	R43	23	Subarctic and alpine dwarf Salix scrub	Temperate acidophilous alpine grassland
disturbance	S21	R44	5	Subarctic and alpine dwarf Salix scrub	Arctic-alpine calcareous grassland
stable	S21	R56	1	Subarctic and alpine dwarf Salix scrub	Montane to subalpine moist or wet tall-herb and fern fringe
stable	S21	S	3	Subarctic and alpine dwarf Salix scrub	Heathlands, scrub and tundra
stable	S21	S2	2	Subarctic and alpine dwarf Salix scrub	Arctic, alpine and subalpine scrub
stable	S21	S21	49	Subarctic and alpine dwarf Salix scrub	Subarctic and alpine dwarf Salix scrub
stable	S21	S22	5	Subarctic and alpine dwarf Salix scrub	Alpine and subalpine ericoid heath
disturbance	S21	U	1	Subarctic and alpine dwarf Salix scrub	Inland sparsely vegetated habitats
disturbance	S21	U26	2	Subarctic and alpine dwarf Salix scrub	Temperate high-mountain base-rich scree and moraine
disturbance	S21	U36	2	Subarctic and alpine dwarf Salix scrub	Temperate high-mountain base-rich inland cliff
other	S22	-	24	Alpine and subalpine ericoid heath	- unassigned
disturbance	S22	Q	2	Alpine and subalpine ericoid heath	Wetlands and mires
disturbance	S22	Q24	1	Alpine and subalpine ericoid heath	Intermediate fen and soft-water spring mire
disturbance	S22	R	48	Alpine and subalpine ericoid heath	Grasslands
disturbance	S22	R1A	5	Alpine and subalpine ericoid heath	Semi-dry perennial calcareous grassland (meadow steppe)
disturbance	S22	R21	7	Alpine and subalpine ericoid heath	Mesic permanent pasture of lowlands and mountains
disturbance	S22	R22	3	Alpine and subalpine ericoid heath	Low and medium altitude hay meadow
disturbance	S22	R23	3	Alpine and subalpine ericoid heath	Mountain hay meadow
disturbance	S22	R37	1	Alpine and subalpine ericoid heath	Temperate and boreal moist or wet oligotrophic grassland
disturbance	S22	R41	4	Alpine and subalpine ericoid heath	Snow-bed vegetation
disturbance	S22	R43	42	Alpine and subalpine ericoid heath	Temperate acidophilous alpine grassland
disturbance	S22	R44	22	Alpine and subalpine ericoid heath	Arctic-alpine calcareous grassland
other	S22	S	22	Alpine and subalpine ericoid heath	Heathlands, scrub and tundra
stable	S22	S21	3	Alpine and subalpine ericoid heath	Subarctic and alpine dwarf Salix scrub
stable	S22	S22	243	Alpine and subalpine ericoid heath	Alpine and subalpine ericoid heath
stable	S22	S23	15	Alpine and subalpine ericoid heath	Alpine and subalpine Juniperus scrub
stable	S22	S25	2	Alpine and subalpine ericoid heath	Subalpine and subarctic deciduous scrub
succession	S22	S26	1	Alpine and subalpine ericoid heath	Subalpine Pinus mugo scrub
succession	S22	S31	1	Alpine and subalpine ericoid heath	Lowland to montane temperate and submediterranean Juniperus scrub
succession	S22	S35	1	Alpine and subalpine ericoid heath	Temperate and submediterranean thorn scrub
other	S22	S42	2	Alpine and subalpine ericoid heath	Dry heath
other	S22	S43	7	Alpine and subalpine ericoid heath	Macaronesian heath
succession	S22	T	2	Alpine and subalpine ericoid heath	Forest
succession	S22	T34	6	Alpine and subalpine ericoid heath	Temperate subalpine Larix, Pinus cembra and Pinus uncinata forest
disturbance	S22	U	1	Alpine and subalpine ericoid heath	Inland sparsely vegetated habitats
disturbance	S23	R	6	Alpine and subalpine Juniperus scrub	Grasslands
disturbance	S23	R1A	3	Alpine and subalpine Juniperus scrub	Semi-dry perennial calcareous grassland (meadow steppe)
disturbance	S23	R1B	1	Alpine and subalpine Juniperus scrub	Continental dry grassland (true steppe)
disturbance	S23	R23	1	Alpine and subalpine Juniperus scrub	Mountain hay meadow
disturbance	S23	R43	2	Alpine and subalpine Juniperus scrub	Temperate acidophilous alpine grassland
stable	S23	S22	5	Alpine and subalpine Juniperus scrub	Alpine and subalpine ericoid heath
stable	S23	S23	57	Alpine and subalpine Juniperus scrub	Alpine and subalpine Juniperus scrub
other	S23	S35	1	Alpine and subalpine Juniperus scrub	Temperate and submediterranean thorn scrub
other	S23	S43	1	Alpine and subalpine Juniperus scrub	Macaronesian heath
succession	S23	T34	2	Alpine and subalpine Juniperus scrub	Temperate subalpine Larix, Pinus cembra and Pinus uncinata forest
other	S25	-	2	Subalpine and subarctic deciduous scrub	- unassigned
disturbance	S25	R23	1	Subalpine and subarctic deciduous scrub	Mountain hay meadow
disturbance	S25	R43	2	Subalpine and subarctic deciduous scrub	Temperate acidophilous alpine grassland
other	S25	S	3	Subalpine and subarctic deciduous scrub	Heathlands, scrub and tundra
stable	S25	S22	3	Subalpine and subarctic deciduous scrub	Alpine and subalpine ericoid heath
stable	S25	S23	1	Subalpine and subarctic deciduous scrub	Alpine and subalpine Juniperus scrub
stable	S25	S25	10	Subalpine and subarctic deciduous scrub	Subalpine and subarctic deciduous scrub
stable	S25	S26	1	Subalpine and subarctic deciduous scrub	Subalpine Pinus mugo scrub
succession	S25	T	1	Subalpine and subarctic deciduous scrub	Forest
succession	S25	T12	1	Subalpine and subarctic deciduous scrub	Alnus glutinosa-Alnus incana forest on riparian and mineral soils
succession	S25	T34	1	Subalpine and subarctic deciduous scrub	Temperate subalpine Larix, Pinus cembra and Pinus uncinata forest
other	S26	-	4	Subalpine Pinus mugo scrub	- unassigned
disturbance	S26	R	2	Subalpine Pinus mugo scrub	Grasslands
disturbance	S26	R42	1	Subalpine Pinus mugo scrub	Boreal and arctic acidophilous alpine grassland
disturbance	S26	R43	2	Subalpine Pinus mugo scrub	Temperate acidophilous alpine grassland
disturbance	S26	R44	3	Subalpine Pinus mugo scrub	Arctic-alpine calcareous grassland
stable	S26	R56	1	Subalpine Pinus mugo scrub	Montane to subalpine moist or wet tall-herb and fern fringe
other	S26	S	7	Subalpine Pinus mugo scrub	Heathlands, scrub and tundra
disturbance	S26	S22	1	Subalpine Pinus mugo scrub	Alpine and subalpine ericoid heath
stable	S26	S26	74	Subalpine Pinus mugo scrub	Subalpine Pinus mugo scrub
other	S26	S43	1	Subalpine Pinus mugo scrub	Macaronesian heath
succession	S26	T3J	1	Subalpine Pinus mugo scrub	Pinus and Larix mire forest
other	S3	-	1	Temperate and Mediterranean-montane scrub	- unassigned
other	S3	S35	1	Temperate and Mediterranean-montane scrub	Temperate and submediterranean thorn scrub
other	S31	-	2	Lowland to montane temperate and submediterranean Juniperus scrub	- unassigned
disturbance	S31	R	1	Lowland to montane temperate and submediterranean Juniperus scrub	Grasslands
stable	S31	S31	13	Lowland to montane temperate and submediterranean Juniperus scrub	Lowland to montane temperate and submediterranean Juniperus scrub
succession	S31	T	1	Lowland to montane temperate and submediterranean Juniperus scrub	Forest
succession	S31	T1F	1	Lowland to montane temperate and submediterranean Juniperus scrub	Ravine forest
other	S32	-	37	Temperate Rubus scrub	- unassigned
disturbance	S32	Q	1	Temperate Rubus scrub	Wetlands and mires
disturbance	S32	Q11	1	Temperate Rubus scrub	Raised bog
disturbance	S32	Q61	1	Temperate Rubus scrub	Periodically exposed shore with stable, eutrophic sediments with pioneer or ephemeral vegetation
disturbance	S32	R	9	Temperate Rubus scrub	Grasslands
disturbance	S32	R22	9	Temperate Rubus scrub	Low and medium altitude hay meadow
disturbance	S32	R23	1	Temperate Rubus scrub	Mountain hay meadow
disturbance	S32	R35	1	Temperate Rubus scrub	Moist or wet mesotrophic to eutrophic hay meadow
disturbance	S32	R54	2	Temperate Rubus scrub	Pteridium aquilinum vegetation
disturbance	S32	R55	7	Temperate Rubus scrub	Lowland moist or wet tall-herb and fern fringe
other	S32	S	11	Temperate Rubus scrub	Heathlands, scrub and tundra
other	S32	S25	1	Temperate Rubus scrub	Subalpine and subarctic deciduous scrub
stable	S32	S32	17	Temperate Rubus scrub	Temperate Rubus scrub
other	S32	S35	1	Temperate Rubus scrub	Temperate and submediterranean thorn scrub
other	S32	S38	1	Temperate Rubus scrub	Temperate forest clearing scrub
disturbance	S32	S42	1	Temperate Rubus scrub	Dry heath
succession	S32	T	4	Temperate Rubus scrub	Forest
succession	S32	T12	2	Temperate Rubus scrub	Alnus glutinosa-Alnus incana forest on riparian and mineral soils
succession	S32	T17	6	Temperate Rubus scrub	Fagus forest on non-acid soils
succession	S32	T18	1	Temperate Rubus scrub	Fagus forest on acid soils
succession	S32	T1E	2	Temperate Rubus scrub	Carpinus and Quercus mesic deciduous forest
disturbance	S32	U27	1	Temperate Rubus scrub	Temperate, lowland to montane base-rich scree
disturbance	S32	V	1	Temperate Rubus scrub	Man-made habitats
other	S33	S	1	Lowland to montane temperate and submediterranean genistoid scrub	Heathlands, scrub and tundra
stable	S33	S33	16	Lowland to montane temperate and submediterranean genistoid scrub	Lowland to montane temperate and submediterranean genistoid scrub
succession	S33	T	1	Lowland to montane temperate and submediterranean genistoid scrub	Forest
other	S35	-	10	Temperate and submediterranean thorn scrub	- unassigned
disturbance	S35	Q	1	Temperate and submediterranean thorn scrub	Wetlands and mires
disturbance	S35	Q53	2	Temperate and submediterranean thorn scrub	Tall-sedge bed
disturbance	S35	R	6	Temperate and submediterranean thorn scrub	Grasslands
disturbance	S35	R1A	5	Temperate and submediterranean thorn scrub	Semi-dry perennial calcareous grassland (meadow steppe)
disturbance	S35	R1B	1	Temperate and submediterranean thorn scrub	Continental dry grassland (true steppe)
disturbance	S35	R22	5	Temperate and submediterranean thorn scrub	Low and medium altitude hay meadow
disturbance	S35	R35	2	Temperate and submediterranean thorn scrub	Moist or wet mesotrophic to eutrophic hay meadow
disturbance	S35	R55	2	Temperate and submediterranean thorn scrub	Lowland moist or wet tall-herb and fern fringe
other	S35	S	16	Temperate and submediterranean thorn scrub	Heathlands, scrub and tundra
stable	S35	S31	1	Temperate and submediterranean thorn scrub	Lowland to montane temperate and submediterranean Juniperus scrub
stable	S35	S35	50	Temperate and submediterranean thorn scrub	Temperate and submediterranean thorn scrub
other	S35	S91	1	Temperate and submediterranean thorn scrub	Temperate riparian scrub
other	S35	S92	1	Temperate and submediterranean thorn scrub	Salix fen scrub
succession	S35	T	5	Temperate and submediterranean thorn scrub	Forest
succession	S35	T12	1	Temperate and submediterranean thorn scrub	Alnus glutinosa-Alnus incana forest on riparian and mineral soils
succession	S35	T13	3	Temperate and submediterranean thorn scrub	Temperate hardwood riparian forest
succession	S35	T16	1	Temperate and submediterranean thorn scrub	Broadleaved mire forest on acid peat
succession	S35	T19	2	Temperate and submediterranean thorn scrub	Temperate and submediterranean thermophilous deciduous forest
succession	S35	T1E	1	Temperate and submediterranean thorn scrub	Carpinus and Quercus mesic deciduous forest
succession	S35	T1F	1	Temperate and submediterranean thorn scrub	Ravine forest
succession	S35	T35	1	Temperate and submediterranean thorn scrub	Temperate continental Pinus sylvestris forest
disturbance	S36	R1B	3	Low steppic scrub	Continental dry grassland (true steppe)
stable	S36	S36	7	Low steppic scrub	Low steppic scrub
other	S37	-	2	Corylus avellana scrub	- unassigned
disturbance	S37	R	2	Corylus avellana scrub	Grasslands
disturbance	S37	R1A	1	Corylus avellana scrub	Semi-dry perennial calcareous grassland (meadow steppe)
disturbance	S37	R21	1	Corylus avellana scrub	Mesic permanent pasture of lowlands and mountains
other	S37	S	1	Corylus avellana scrub	Heathlands, scrub and tundra
stable	S37	S37	4	Corylus avellana scrub	Corylus avellana scrub
succession	S37	T	2	Corylus avellana scrub	Forest
succession	S37	T12	1	Corylus avellana scrub	Alnus glutinosa-Alnus incana forest on riparian and mineral soils
succession	S37	T13	1	Corylus avellana scrub	Temperate hardwood riparian forest
succession	S37	T1E	1	Corylus avellana scrub	Carpinus and Quercus mesic deciduous forest
succession	S37	T1F	2	Corylus avellana scrub	Ravine forest
disturbance	S38	R1A	1	Temperate forest clearing scrub	Semi-dry perennial calcareous grassland (meadow steppe)
stable	S38	S38	9	Temperate forest clearing scrub	Temperate forest clearing scrub
disturbance	S38	T	2	Temperate forest clearing scrub	Forest
disturbance	S38	T12	1	Temperate forest clearing scrub	Alnus glutinosa-Alnus incana forest on riparian and mineral soils
disturbance	S38	T1E	1	Temperate forest clearing scrub	Carpinus and Quercus mesic deciduous forest
disturbance	S38	T35	2	Temperate forest clearing scrub	Temperate continental Pinus sylvestris forest
other	S41	-	4	Wet heath	- unassigned
disturbance	S41	Q	1	Wet heath	Wetlands and mires
disturbance	S41	Q21	1	Wet heath	Oceanic valley mire
disturbance	S41	R	7	Wet heath	Grasslands
disturbance	S41	R22	1	Wet heath	Low and medium altitude hay meadow
disturbance	S41	R35	1	Wet heath	Moist or wet mesotrophic to eutrophic hay meadow
disturbance	S41	R37	3	Wet heath	Temperate and boreal moist or wet oligotrophic grassland
stable	S41	S41	2	Wet heath	Wet heath
stable	S41	S43	1	Wet heath	Macaronesian heath
succession	S41	T3M	1	Wet heath	Coniferous plantation of non site-native trees
other	S42	-	13	Dry heath	- unassigned
disturbance	S42	Q22	2	Dry heath	Poor fen
disturbance	S42	R	9	Dry heath	Grasslands
disturbance	S42	R22	1	Dry heath	Low and medium altitude hay meadow
other	S42	S	4	Dry heath	Heathlands, scrub and tundra
stable	S42	S42	30	Dry heath	Dry heath
stable	S42	S43	9	Dry heath	Macaronesian heath
succession	S42	T	1	Dry heath	Forest
succession	S42	T1E	1	Dry heath	Carpinus and Quercus mesic deciduous forest
succession	S42	T35	3	Dry heath	Temperate continental Pinus sylvestris forest
succession	S42	T3F	7	Dry heath	Dark taiga
other	S43	-	22	Macaronesian heath	- unassigned
disturbance	S43	N	1	Macaronesian heath	Coastal sand and cliff habitats
disturbance	S43	N13	1	Macaronesian heath	Atlantic and Baltic shifting coastal dune
disturbance	S43	N15	1	Macaronesian heath	Atlantic and Baltic coastal dune grassland (grey dune)
disturbance	S43	N1H	3	Macaronesian heath	Atlantic and Baltic moist and wet dune slack
disturbance	S43	Q	8	Macaronesian heath	Wetlands and mires
disturbance	S43	Q11	4	Macaronesian heath	Raised bog
disturbance	S43	Q12	5	Macaronesian heath	Blanket bog
disturbance	S43	Q21	9	Macaronesian heath	Oceanic valley mire
disturbance	S43	Q24	1	Macaronesian heath	Intermediate fen and soft-water spring mire
disturbance	S43	R	44	Macaronesian heath	Grasslands
disturbance	S43	R1A	4	Macaronesian heath	Semi-dry perennial calcareous grassland (meadow steppe)
disturbance	S43	R1B	1	Macaronesian heath	Continental dry grassland (true steppe)
disturbance	S43	R1M	1	Macaronesian heath	Lowland to montane, dry to mesic grassland usually dominated by Nardus stricta
disturbance	S43	R1P	1	Macaronesian heath	Oceanic to subcontinental inland sand grassland on dry acid and neutral soils
disturbance	S43	R21	1	Macaronesian heath	Mesic permanent pasture of lowlands and mountains
disturbance	S43	R22	6	Macaronesian heath	Low and medium altitude hay meadow
disturbance	S43	R23	1	Macaronesian heath	Mountain hay meadow
disturbance	S43	R37	8	Macaronesian heath	Temperate and boreal moist or wet oligotrophic grassland
disturbance	S43	R43	2	Macaronesian heath	Temperate acidophilous alpine grassland
disturbance	S43	R44	1	Macaronesian heath	Arctic-alpine calcareous grassland
disturbance	S43	R57	1	Macaronesian heath	Herbaceous forest clearing vegetation
other	S43	S	26	Macaronesian heath	Heathlands, scrub and tundra
other	S43	S22	8	Macaronesian heath	Alpine and subalpine ericoid heath
other	S43	S23	4	Macaronesian heath	Alpine and subalpine Juniperus scrub
other	S43	S26	1	Macaronesian heath	Subalpine Pinus mugo scrub
other	S43	S33	1	Macaronesian heath	Lowland to montane temperate and submediterranean genistoid scrub
stable	S43	S41	2	Macaronesian heath	Wet heath
stable	S43	S42	7	Macaronesian heath	Dry heath
stable	S43	S43	419	Macaronesian heath	Macaronesian heath
other	S43	S91	1	Macaronesian heath	Temperate riparian scrub
other	S43	S92	1	Macaronesian heath	Salix fen scrub
succession	S43	T	8	Macaronesian heath	Forest
succession	S43	T16	2	Macaronesian heath	Broadleaved mire forest on acid peat
succession	S43	T1B	1	Macaronesian heath	Acidophilous Quercus forest
succession	S43	T35	4	Macaronesian heath	Temperate continental Pinus sylvestris forest
succession	S43	T3F	5	Macaronesian heath	Dark taiga
succession	S43	T3G	1	Macaronesian heath	Pinus sylvestris light taiga
succession	S43	T3J	1	Macaronesian heath	Pinus and Larix mire forest
succession	S43	T3M	1	Macaronesian heath	Coniferous plantation of non site-native trees
stable	S5	S51	1	Maquis, arborescent matorral and thermo-Mediterranean scrub	Mediterranean maquis and arborescent matorral
other	S51	-	1	Mediterranean maquis and arborescent matorral	- unassigned
disturbance	S51	N12	1	Mediterranean maquis and arborescent matorral	Mediterranean and Black Sea sand beach
disturbance	S51	N16	1	Mediterranean maquis and arborescent matorral	Mediterranean and Macaronesian coastal dune grassland (grey dune)
other	S51	S	3	Mediterranean maquis and arborescent matorral	Heathlands, scrub and tundra
stable	S51	S51	23	Mediterranean maquis and arborescent matorral	Mediterranean maquis and arborescent matorral
succession	S51	T21	2	Mediterranean maquis and arborescent matorral	Mediterranean evergreen Quercus forest
succession	S51	T24	6	Mediterranean maquis and arborescent matorral	Olea europaea-Ceratonia siliqua forest
stable	S54	S54	2	Thermomediterranean arid scrub	Thermomediterranean arid scrub
other	S7	S23	1	Spiny Mediterranean heaths	Alpine and subalpine Juniperus scrub
unassigned	S7	S7	2	Spiny Mediterranean heaths	Spiny Mediterranean heaths
other	S91	-	2	Temperate riparian scrub	- unassigned
disturbance	S91	Q11	1	Temperate riparian scrub	Raised bog
disturbance	S91	R	1	Temperate riparian scrub	Grasslands
disturbance	S91	R1A	1	Temperate riparian scrub	Semi-dry perennial calcareous grassland (meadow steppe)
disturbance	S91	R23	1	Temperate riparian scrub	Mountain hay meadow
disturbance	S91	R36	1	Temperate riparian scrub	Moist or wet mesotrophic to eutrophic pasture
disturbance	S91	R57	1	Temperate riparian scrub	Herbaceous forest clearing vegetation
other	S91	S	5	Temperate riparian scrub	Heathlands, scrub and tundra
other	S91	S32	1	Temperate riparian scrub	Temperate Rubus scrub
other	S91	S35	1	Temperate riparian scrub	Temperate and submediterranean thorn scrub
stable	S91	S91	9	Temperate riparian scrub	Temperate riparian scrub
succession	S91	T	2	Temperate riparian scrub	Forest
succession	S91	T11	1	Temperate riparian scrub	Temperate Salix and Populus riparian forest
succession	S91	T3J	1	Temperate riparian scrub	Pinus and Larix mire forest
succession	S91	T3M	1	Temperate riparian scrub	Coniferous plantation of non site-native trees
disturbance	S91	V38	1	Temperate riparian scrub	Dry perennial anthropogenic herbaceous vegetation
other	S92	-	8	Salix fen scrub	- unassigned
disturbance	S92	N1H	1	Salix fen scrub	Atlantic and Baltic moist and wet dune slack
disturbance	S92	Q	1	Salix fen scrub	Wetlands and mires
disturbance	S92	Q12	2	Salix fen scrub	Blanket bog
disturbance	S92	Q21	2	Salix fen scrub	Oceanic valley mire
disturbance	S92	Q22	2	Salix fen scrub	Poor fen
disturbance	S92	R	4	Salix fen scrub	Grasslands
disturbance	S92	R1A	1	Salix fen scrub	Semi-dry perennial calcareous grassland (meadow steppe)
disturbance	S92	R21	2	Salix fen scrub	Mesic permanent pasture of lowlands and mountains
disturbance	S92	R22	1	Salix fen scrub	Low and medium altitude hay meadow
disturbance	S92	R35	1	Salix fen scrub	Moist or wet mesotrophic to eutrophic hay meadow
disturbance	S92	R37	2	Salix fen scrub	Temperate and boreal moist or wet oligotrophic grassland
other	S92	S	1	Salix fen scrub	Heathlands, scrub and tundra
other	S92	S32	1	Salix fen scrub	Temperate Rubus scrub
stable	S92	S92	14	Salix fen scrub	Salix fen scrub
succession	S92	T	10	Salix fen scrub	Forest
succession	S92	T16	4	Salix fen scrub	Broadleaved mire forest on acid peat
other	T	-	102	Forest	- unassigned
disturbance	T	Q	7	Forest	Wetlands and mires
disturbance	T	Q11	4	Forest	Raised bog
disturbance	T	Q22	3	Forest	Poor fen
disturbance	T	Q24	2	Forest	Intermediate fen and soft-water spring mire
disturbance	T	Q41	1	Forest	Alkaline, calcareous, carbonate-rich small-sedge spring fen
disturbance	T	Q51	2	Forest	Tall-helophyte bed
disturbance	T	Q52	1	Forest	Small-helophyte bed
disturbance	T	R	21	Forest	Grasslands
disturbance	T	R1A	19	Forest	Semi-dry perennial calcareous grassland (meadow steppe)
disturbance	T	R1M	1	Forest	Lowland to montane, dry to mesic grassland usually dominated by Nardus stricta
disturbance	T	R21	3	Forest	Mesic permanent pasture of lowlands and mountains
disturbance	T	R22	4	Forest	Low and medium altitude hay meadow
disturbance	T	R23	2	Forest	Mountain hay meadow
disturbance	T	R35	5	Forest	Moist or wet mesotrophic to eutrophic hay meadow
disturbance	T	R37	6	Forest	Temperate and boreal moist or wet oligotrophic grassland
disturbance	T	R44	1	Forest	Arctic-alpine calcareous grassland
disturbance	T	R55	6	Forest	Lowland moist or wet tall-herb and fern fringe
disturbance	T	R57	4	Forest	Herbaceous forest clearing vegetation
other	T	S	23	Forest	Heathlands, scrub and tundra
succession	T	S21	2	Forest	Subarctic and alpine dwarf Salix scrub
disturbance	T	S22	3	Forest	Alpine and subalpine ericoid heath
disturbance	T	S32	7	Forest	Temperate Rubus scrub
disturbance	T	S35	5	Forest	Temperate and submediterranean thorn scrub
disturbance	T	S37	2	Forest	Corylus avellana scrub
succession	T	S38	7	Forest	Temperate forest clearing scrub
disturbance	T	S91	2	Forest	Temperate riparian scrub
disturbance	T	S92	1	Forest	Salix fen scrub
unassigned	T	T	1624	Forest	Forest
other	T	T1	17	Forest	Broadleaved deciduous forests
other	T	T11	2	Forest	Temperate Salix and Populus riparian forest
other	T	T12	35	Forest	Alnus glutinosa-Alnus incana forest on riparian and mineral soils
other	T	T13	84	Forest	Temperate hardwood riparian forest
other	T	T15	30	Forest	Broadleaved swamp forest on non-acid peat
other	T	T16	18	Forest	Broadleaved mire forest on acid peat
other	T	T17	215	Forest	Fagus forest on non-acid soils
other	T	T18	100	Forest	Fagus forest on acid soils
other	T	T19	5	Forest	Temperate and submediterranean thermophilous deciduous forest
other	T	T1B	56	Forest	Acidophilous Quercus forest
other	T	T1E	165	Forest	Carpinus and Quercus mesic deciduous forest
other	T	T1F	121	Forest	Ravine forest
other	T	T1H	12	Forest	Broadleaved deciduous plantation of non site-native trees
other	T	T21	1	Forest	Mediterranean evergreen Quercus forest
other	T	T27	4	Forest	Ilex aquifolium forest
other	T	T3	1	Forest	Coniferous forests
other	T	T32	11	Forest	Temperate mountain Abies forest
other	T	T34	3	Forest	Temperate subalpine Larix, Pinus cembra and Pinus uncinata forest
other	T	T35	60	Forest	Temperate continental Pinus sylvestris forest
other	T	T36	5	Forest	Temperate and submediterranean montane Pinus sylvestris-Pinus nigra forest
other	T	T3F	2	Forest	Dark taiga
other	T	T3J	4	Forest	Pinus and Larix mire forest
other	T	T3K	4	Forest	Picea mire forest
other	T	T3M	14	Forest	Coniferous plantation of non site-native trees
disturbance	T	U27	1	Forest	Temperate, lowland to montane base-rich scree
disturbance	T	V15	1	Forest	Bare tilled, fallow or recently abandoned arable land
disturbance	T1	S	1	Broadleaved deciduous forests	Heathlands, scrub and tundra
other	T1	T	10	Broadleaved deciduous forests	Forest
unassigned	T1	T1	17	Broadleaved deciduous forests	Broadleaved deciduous forests
other	T1	T12	2	Broadleaved deciduous forests	Alnus glutinosa-Alnus incana forest on riparian and mineral soils
other	T1	T13	2	Broadleaved deciduous forests	Temperate hardwood riparian forest
other	T1	T17	27	Broadleaved deciduous forests	Fagus forest on non-acid soils
other	T1	T18	3	Broadleaved deciduous forests	Fagus forest on acid soils
other	T1	T1E	33	Broadleaved deciduous forests	Carpinus and Quercus mesic deciduous forest
other	T1	T1F	3	Broadleaved deciduous forests	Ravine forest
other	T11	-	9	Temperate Salix and Populus riparian forest	- unassigned
disturbance	T11	Q51	6	Temperate Salix and Populus riparian forest	Tall-helophyte bed
disturbance	T11	Q53	1	Temperate Salix and Populus riparian forest	Tall-sedge bed
disturbance	T11	R	2	Temperate Salix and Populus riparian forest	Grasslands
disturbance	T11	R1A	1	Temperate Salix and Populus riparian forest	Semi-dry perennial calcareous grassland (meadow steppe)
disturbance	T11	R35	2	Temperate Salix and Populus riparian forest	Moist or wet mesotrophic to eutrophic hay meadow
disturbance	T11	R37	1	Temperate Salix and Populus riparian forest	Temperate and boreal moist or wet oligotrophic grassland
disturbance	T11	R55	2	Temperate Salix and Populus riparian forest	Lowland moist or wet tall-herb and fern fringe
disturbance	T11	S	1	Temperate Salix and Populus riparian forest	Heathlands, scrub and tundra
succession	T11	S38	1	Temperate Salix and Populus riparian forest	Temperate forest clearing scrub
disturbance	T11	S92	1	Temperate Salix and Populus riparian forest	Salix fen scrub
other	T11	T	2	Temperate Salix and Populus riparian forest	Forest
stable	T11	T11	20	Temperate Salix and Populus riparian forest	Temperate Salix and Populus riparian forest
stable	T11	T13	4	Temperate Salix and Populus riparian forest	Temperate hardwood riparian forest
other	T11	T1F	1	Temperate Salix and Populus riparian forest	Ravine forest
other	T12	-	19	Alnus glutinosa-Alnus incana forest on riparian and mineral soils	- unassigned
disturbance	T12	P2N	1	Alnus glutinosa-Alnus incana forest on riparian and mineral soils	Spring
disturbance	T12	Q	2	Alnus glutinosa-Alnus incana forest on riparian and mineral soils	Wetlands and mires
disturbance	T12	Q11	1	Alnus glutinosa-Alnus incana forest on riparian and mineral soils	Raised bog
disturbance	T12	Q51	1	Alnus glutinosa-Alnus incana forest on riparian and mineral soils	Tall-helophyte bed
disturbance	T12	R	5	Alnus glutinosa-Alnus incana forest on riparian and mineral soils	Grasslands
disturbance	T12	R1A	3	Alnus glutinosa-Alnus incana forest on riparian and mineral soils	Semi-dry perennial calcareous grassland (meadow steppe)
disturbance	T12	R22	1	Alnus glutinosa-Alnus incana forest on riparian and mineral soils	Low and medium altitude hay meadow
disturbance	T12	R37	1	Alnus glutinosa-Alnus incana forest on riparian and mineral soils	Temperate and boreal moist or wet oligotrophic grassland
disturbance	T12	R55	1	Alnus glutinosa-Alnus incana forest on riparian and mineral soils	Lowland moist or wet tall-herb and fern fringe
disturbance	T12	S	2	Alnus glutinosa-Alnus incana forest on riparian and mineral soils	Heathlands, scrub and tundra
disturbance	T12	S32	1	Alnus glutinosa-Alnus incana forest on riparian and mineral soils	Temperate Rubus scrub
disturbance	T12	S37	1	Alnus glutinosa-Alnus incana forest on riparian and mineral soils	Corylus avellana scrub
disturbance	T12	S43	1	Alnus glutinosa-Alnus incana forest on riparian and mineral soils	Macaronesian heath
disturbance	T12	S91	1	Alnus glutinosa-Alnus incana forest on riparian and mineral soils	Temperate riparian scrub
other	T12	T	94	Alnus glutinosa-Alnus incana forest on riparian and mineral soils	Forest
other	T12	T1	2	Alnus glutinosa-Alnus incana forest on riparian and mineral soils	Broadleaved deciduous forests
stable	T12	T11	1	Alnus glutinosa-Alnus incana forest on riparian and mineral soils	Temperate Salix and Populus riparian forest
stable	T12	T12	159	Alnus glutinosa-Alnus incana forest on riparian and mineral soils	Alnus glutinosa-Alnus incana forest on riparian and mineral soils
stable	T12	T13	28	Alnus glutinosa-Alnus incana forest on riparian and mineral soils	Temperate hardwood riparian forest
stable	T12	T15	12	Alnus glutinosa-Alnus incana forest on riparian and mineral soils	Broadleaved swamp forest on non-acid peat
other	T12	T17	4	Alnus glutinosa-Alnus incana forest on riparian and mineral soils	Fagus forest on non-acid soils
succession	T12	T1E	15	Alnus glutinosa-Alnus incana forest on riparian and mineral soils	Carpinus and Quercus mesic deciduous forest
stable	T12	T1F	2	Alnus glutinosa-Alnus incana forest on riparian and mineral soils	Ravine forest
other	T13	-	26	Temperate hardwood riparian forest	- unassigned
disturbance	T13	Q	1	Temperate hardwood riparian forest	Wetlands and mires
disturbance	T13	Q51	2	Temperate hardwood riparian forest	Tall-helophyte bed
disturbance	T13	R	5	Temperate hardwood riparian forest	Grasslands
disturbance	T13	R1A	1	Temperate hardwood riparian forest	Semi-dry perennial calcareous grassland (meadow steppe)
disturbance	T13	R35	1	Temperate hardwood riparian forest	Moist or wet mesotrophic to eutrophic hay meadow
disturbance	T13	R55	3	Temperate hardwood riparian forest	Lowland moist or wet tall-herb and fern fringe
other	T13	S	5	Temperate hardwood riparian forest	Heathlands, scrub and tundra
disturbance	T13	S32	3	Temperate hardwood riparian forest	Temperate Rubus scrub
disturbance	T13	S43	1	Temperate hardwood riparian forest	Macaronesian heath
other	T13	T	105	Temperate hardwood riparian forest	Forest
other	T13	T1	13	Temperate hardwood riparian forest	Broadleaved deciduous forests
stable	T13	T11	2	Temperate hardwood riparian forest	Temperate Salix and Populus riparian forest
stable	T13	T12	9	Temperate hardwood riparian forest	Alnus glutinosa-Alnus incana forest on riparian and mineral soils
stable	T13	T13	196	Temperate hardwood riparian forest	Temperate hardwood riparian forest
stable	T13	T15	7	Temperate hardwood riparian forest	Broadleaved swamp forest on non-acid peat
stable	T13	T17	6	Temperate hardwood riparian forest	Fagus forest on non-acid soils
other	T13	T19	1	Temperate hardwood riparian forest	Temperate and submediterranean thermophilous deciduous forest
other	T13	T1B	1	Temperate hardwood riparian forest	Acidophilous Quercus forest
other	T13	T1E	45	Temperate hardwood riparian forest	Carpinus and Quercus mesic deciduous forest
other	T13	T1H	4	Temperate hardwood riparian forest	Broadleaved deciduous plantation of non site-native trees
other	T13	T3M	1	Temperate hardwood riparian forest	Coniferous plantation of non site-native trees
stable	T14	T14	2	Mediterranean and Macaronesian riparian forest	Mediterranean and Macaronesian riparian forest
other	T14	T21	1	Mediterranean and Macaronesian riparian forest	Mediterranean evergreen Quercus forest
other	T15	-	5	Broadleaved swamp forest on non-acid peat	- unassigned
disturbance	T15	Q51	1	Broadleaved swamp forest on non-acid peat	Tall-helophyte bed
disturbance	T15	R35	1	Broadleaved swamp forest on non-acid peat	Moist or wet mesotrophic to eutrophic hay meadow
disturbance	T15	R37	1	Broadleaved swamp forest on non-acid peat	Temperate and boreal moist or wet oligotrophic grassland
disturbance	T15	S35	1	Broadleaved swamp forest on non-acid peat	Temperate and submediterranean thorn scrub
other	T15	T	14	Broadleaved swamp forest on non-acid peat	Forest
other	T15	T1	1	Broadleaved swamp forest on non-acid peat	Broadleaved deciduous forests
stable	T15	T12	14	Broadleaved swamp forest on non-acid peat	Alnus glutinosa-Alnus incana forest on riparian and mineral soils
stable	T15	T13	12	Broadleaved swamp forest on non-acid peat	Temperate hardwood riparian forest
stable	T15	T15	37	Broadleaved swamp forest on non-acid peat	Broadleaved swamp forest on non-acid peat
stable	T15	T16	1	Broadleaved swamp forest on non-acid peat	Broadleaved mire forest on acid peat
other	T15	T1E	1	Broadleaved swamp forest on non-acid peat	Carpinus and Quercus mesic deciduous forest
other	T15	T1H	1	Broadleaved swamp forest on non-acid peat	Broadleaved deciduous plantation of non site-native trees
other	T15	T3M	2	Broadleaved swamp forest on non-acid peat	Coniferous plantation of non site-native trees
other	T16	-	8	Broadleaved mire forest on acid peat	- unassigned
disturbance	T16	Q	2	Broadleaved mire forest on acid peat	Wetlands and mires
disturbance	T16	Q24	1	Broadleaved mire forest on acid peat	Intermediate fen and soft-water spring mire
disturbance	T16	R	7	Broadleaved mire forest on acid peat	Grasslands
disturbance	T16	R1A	1	Broadleaved mire forest on acid peat	Semi-dry perennial calcareous grassland (meadow steppe)
disturbance	T16	R22	1	Broadleaved mire forest on acid peat	Low and medium altitude hay meadow
disturbance	T16	R23	1	Broadleaved mire forest on acid peat	Mountain hay meadow
disturbance	T16	R36	1	Broadleaved mire forest on acid peat	Moist or wet mesotrophic to eutrophic pasture
disturbance	T16	S	1	Broadleaved mire forest on acid peat	Heathlands, scrub and tundra
disturbance	T16	S32	1	Broadleaved mire forest on acid peat	Temperate Rubus scrub
disturbance	T16	S35	1	Broadleaved mire forest on acid peat	Temperate and submediterranean thorn scrub
succession	T16	S38	2	Broadleaved mire forest on acid peat	Temperate forest clearing scrub
disturbance	T16	S43	1	Broadleaved mire forest on acid peat	Macaronesian heath
disturbance	T16	S92	1	Broadleaved mire forest on acid peat	Salix fen scrub
other	T16	T	39	Broadleaved mire forest on acid peat	Forest
stable	T16	T12	5	Broadleaved mire forest on acid peat	Alnus glutinosa-Alnus incana forest on riparian and mineral soils
other	T16	T13	1	Broadleaved mire forest on acid peat	Temperate hardwood riparian forest
stable	T16	T15	2	Broadleaved mire forest on acid peat	Broadleaved swamp forest on non-acid peat
stable	T16	T16	27	Broadleaved mire forest on acid peat	Broadleaved mire forest on acid peat
stable	T16	T18	1	Broadleaved mire forest on acid peat	Fagus forest on acid soils
stable	T16	T1B	1	Broadleaved mire forest on acid peat	Acidophilous Quercus forest
other	T16	T35	6	Broadleaved mire forest on acid peat	Temperate continental Pinus sylvestris forest
stable	T16	T3G	2	Broadleaved mire forest on acid peat	Pinus sylvestris light taiga
other	T16	T3K	1	Broadleaved mire forest on acid peat	Picea mire forest
other	T17	-	22	Fagus forest on non-acid soils	- unassigned
disturbance	T17	Q22	1	Fagus forest on non-acid soils	Poor fen
disturbance	T17	Q41	1	Fagus forest on non-acid soils	Alkaline, calcareous, carbonate-rich small-sedge spring fen
disturbance	T17	R	3	Fagus forest on non-acid soils	Grasslands
disturbance	T17	R22	1	Fagus forest on non-acid soils	Low and medium altitude hay meadow
disturbance	T17	R44	2	Fagus forest on non-acid soils	Arctic-alpine calcareous grassland
disturbance	T17	R55	1	Fagus forest on non-acid soils	Lowland moist or wet tall-herb and fern fringe
disturbance	T17	S	4	Fagus forest on non-acid soils	Heathlands, scrub and tundra
disturbance	T17	S32	2	Fagus forest on non-acid soils	Temperate Rubus scrub
other	T17	T	194	Fagus forest on non-acid soils	Forest
other	T17	T1	19	Fagus forest on non-acid soils	Broadleaved deciduous forests
stable	T17	T13	4	Fagus forest on non-acid soils	Temperate hardwood riparian forest
stable	T17	T17	1326	Fagus forest on non-acid soils	Fagus forest on non-acid soils
stable	T17	T18	33	Fagus forest on non-acid soils	Fagus forest on acid soils
stable	T17	T19	1	Fagus forest on non-acid soils	Temperate and submediterranean thermophilous deciduous forest
disturbance	T17	T1E	54	Fagus forest on non-acid soils	Carpinus and Quercus mesic deciduous forest
stable	T17	T1F	32	Fagus forest on non-acid soils	Ravine forest
other	T17	T32	8	Fagus forest on non-acid soils	Temperate mountain Abies forest
other	T17	T3C	4	Fagus forest on non-acid soils	Taxus baccata forest
other	T18	-	1	Fagus forest on acid soils	- unassigned
other	T18	T	205	Fagus forest on acid soils	Forest
other	T18	T1	3	Fagus forest on acid soils	Broadleaved deciduous forests
disturbance	T18	T13	2	Fagus forest on acid soils	Temperate hardwood riparian forest
stable	T18	T17	51	Fagus forest on acid soils	Fagus forest on non-acid soils
stable	T18	T18	309	Fagus forest on acid soils	Fagus forest on acid soils
disturbance	T18	T1B	8	Fagus forest on acid soils	Acidophilous Quercus forest
disturbance	T18	T1E	2	Fagus forest on acid soils	Carpinus and Quercus mesic deciduous forest
stable	T18	T1F	1	Fagus forest on acid soils	Ravine forest
stable	T18	T32	1	Fagus forest on acid soils	Temperate mountain Abies forest
other	T18	T35	5	Fagus forest on acid soils	Temperate continental Pinus sylvestris forest
disturbance	T18	T3M	2	Fagus forest on acid soils	Coniferous plantation of non site-native trees
other	T19	-	5	Temperate and submediterranean thermophilous deciduous forest	- unassigned
disturbance	T19	S	1	Temperate and submediterranean thermophilous deciduous forest	Heathlands, scrub and tundra
other	T19	T	18	Temperate and submediterranean thermophilous deciduous forest	Forest
other	T19	T1	1	Temperate and submediterranean thermophilous deciduous forest	Broadleaved deciduous forests
stable	T19	T19	73	Temperate and submediterranean thermophilous deciduous forest	Temperate and submediterranean thermophilous deciduous forest
other	T19	T1B	4	Temperate and submediterranean thermophilous deciduous forest	Acidophilous Quercus forest
succession	T19	T1E	14	Temperate and submediterranean thermophilous deciduous forest	Carpinus and Quercus mesic deciduous forest
other	T19	T1F	1	Temperate and submediterranean thermophilous deciduous forest	Ravine forest
other	T19	T35	1	Temperate and submediterranean thermophilous deciduous forest	Temperate continental Pinus sylvestris forest
other	T1B	-	6	Acidophilous Quercus forest	- unassigned
disturbance	T1B	R	1	Acidophilous Quercus forest	Grasslands
disturbance	T1B	S	1	Acidophilous Quercus forest	Heathlands, scrub and tundra
other	T1B	T	72	Acidophilous Quercus forest	Forest
other	T1B	T13	13	Acidophilous Quercus forest	Temperate hardwood riparian forest
succession	T1B	T17	4	Acidophilous Quercus forest	Fagus forest on non-acid soils
succession	T1B	T18	18	Acidophilous Quercus forest	Fagus forest on acid soils
stable	T1B	T1B	120	Acidophilous Quercus forest	Acidophilous Quercus forest
stable	T1B	T1E	21	Acidophilous Quercus forest	Carpinus and Quercus mesic deciduous forest
other	T1B	T35	5	Acidophilous Quercus forest	Temperate continental Pinus sylvestris forest
other	T1B	T3M	3	Acidophilous Quercus forest	Coniferous plantation of non site-native trees
other	T1C	-	4	Temperate and boreal mountain Betula and Populus tremula forest on mineral soils	- unassigned
disturbance	T1C	R37	1	Temperate and boreal mountain Betula and Populus tremula forest on mineral soils	Temperate and boreal moist or wet oligotrophic grassland
disturbance	T1C	S	1	Temperate and boreal mountain Betula and Populus tremula forest on mineral soils	Heathlands, scrub and tundra
other	T1C	T	6	Temperate and boreal mountain Betula and Populus tremula forest on mineral soils	Forest
other	T1C	T16	1	Temperate and boreal mountain Betula and Populus tremula forest on mineral soils	Broadleaved mire forest on acid peat
stable	T1C	T1C	11	Temperate and boreal mountain Betula and Populus tremula forest on mineral soils	Temperate and boreal mountain Betula and Populus tremula forest on mineral soils
other	T1E	-	29	Carpinus and Quercus mesic deciduous forest	- unassigned
disturbance	T1E	R	4	Carpinus and Quercus mesic deciduous forest	Grasslands
disturbance	T1E	R1A	3	Carpinus and Quercus mesic deciduous forest	Semi-dry perennial calcareous grassland (meadow steppe)
disturbance	T1E	R37	1	Carpinus and Quercus mesic deciduous forest	Temperate and boreal moist or wet oligotrophic grassland
disturbance	T1E	R54	1	Carpinus and Quercus mesic deciduous forest	Pteridium aquilinum vegetation
disturbance	T1E	R57	2	Carpinus and Quercus mesic deciduous forest	Herbaceous forest clearing vegetation
disturbance	T1E	S	7	Carpinus and Quercus mesic deciduous forest	Heathlands, scrub and tundra
disturbance	T1E	S32	3	Carpinus and Quercus mesic deciduous forest	Temperate Rubus scrub
disturbance	T1E	S37	1	Carpinus and Quercus mesic deciduous forest	Corylus avellana scrub
disturbance	T1E	S92	1	Carpinus and Quercus mesic deciduous forest	Salix fen scrub
other	T1E	T	199	Carpinus and Quercus mesic deciduous forest	Forest
other	T1E	T1	27	Carpinus and Quercus mesic deciduous forest	Broadleaved deciduous forests
other	T1E	T11	2	Carpinus and Quercus mesic deciduous forest	Temperate Salix and Populus riparian forest
disturbance	T1E	T12	6	Carpinus and Quercus mesic deciduous forest	Alnus glutinosa-Alnus incana forest on riparian and mineral soils
other	T1E	T13	31	Carpinus and Quercus mesic deciduous forest	Temperate hardwood riparian forest
succession	T1E	T17	81	Carpinus and Quercus mesic deciduous forest	Fagus forest on non-acid soils
succession	T1E	T18	5	Carpinus and Quercus mesic deciduous forest	Fagus forest on acid soils
disturbance	T1E	T19	5	Carpinus and Quercus mesic deciduous forest	Temperate and submediterranean thermophilous deciduous forest
stable	T1E	T1B	8	Carpinus and Quercus mesic deciduous forest	Acidophilous Quercus forest
stable	T1E	T1E	584	Carpinus and Quercus mesic deciduous forest	Carpinus and Quercus mesic deciduous forest
stable	T1E	T1F	10	Carpinus and Quercus mesic deciduous forest	Ravine forest
stable	T1E	T1H	1	Carpinus and Quercus mesic deciduous forest	Broadleaved deciduous plantation of non site-native trees
other	T1E	T35	1	Carpinus and Quercus mesic deciduous forest	Temperate continental Pinus sylvestris forest
other	T1F	-	5	Ravine forest	- unassigned
disturbance	T1F	Q	1	Ravine forest	Wetlands and mires
disturbance	T1F	Q11	1	Ravine forest	Raised bog
disturbance	T1F	Q51	1	Ravine forest	Tall-helophyte bed
disturbance	T1F	R	2	Ravine forest	Grasslands
disturbance	T1F	R22	1	Ravine forest	Low and medium altitude hay meadow
disturbance	T1F	R55	1	Ravine forest	Lowland moist or wet tall-herb and fern fringe
disturbance	T1F	S37	1	Ravine forest	Corylus avellana scrub
other	T1F	T	51	Ravine forest	Forest
other	T1F	T1	3	Ravine forest	Broadleaved deciduous forests
other	T1F	T11	2	Ravine forest	Temperate Salix and Populus riparian forest
stable	T1F	T17	27	Ravine forest	Fagus forest on non-acid soils
other	T1F	T19	1	Ravine forest	Temperate and submediterranean thermophilous deciduous forest
stable	T1F	T1E	5	Ravine forest	Carpinus and Quercus mesic deciduous forest
stable	T1F	T1F	80	Ravine forest	Ravine forest
disturbance	T1F	T1H	1	Ravine forest	Broadleaved deciduous plantation of non site-native trees
other	T1H	-	8	Broadleaved deciduous plantation of non site-native trees	- unassigned
disturbance	T1H	Q	1	Broadleaved deciduous plantation of non site-native trees	Wetlands and mires
disturbance	T1H	Q11	1	Broadleaved deciduous plantation of non site-native trees	Raised bog
disturbance	T1H	Q51	1	Broadleaved deciduous plantation of non site-native trees	Tall-helophyte bed
disturbance	T1H	R	1	Broadleaved deciduous plantation of non site-native trees	Grasslands
disturbance	T1H	R1P	1	Broadleaved deciduous plantation of non site-native trees	Oceanic to subcontinental inland sand grassland on dry acid and neutral soils
disturbance	T1H	S	3	Broadleaved deciduous plantation of non site-native trees	Heathlands, scrub and tundra
disturbance	T1H	S35	1	Broadleaved deciduous plantation of non site-native trees	Temperate and submediterranean thorn scrub
other	T1H	T	13	Broadleaved deciduous plantation of non site-native trees	Forest
other	T1H	T11	1	Broadleaved deciduous plantation of non site-native trees	Temperate Salix and Populus riparian forest
other	T1H	T12	2	Broadleaved deciduous plantation of non site-native trees	Alnus glutinosa-Alnus incana forest on riparian and mineral soils
other	T1H	T13	2	Broadleaved deciduous plantation of non site-native trees	Temperate hardwood riparian forest
stable	T1H	T1E	1	Broadleaved deciduous plantation of non site-native trees	Carpinus and Quercus mesic deciduous forest
succession	T1H	T1F	1	Broadleaved deciduous plantation of non site-native trees	Ravine forest
stable	T1H	T1H	24	Broadleaved deciduous plantation of non site-native trees	Broadleaved deciduous plantation of non site-native trees
other	T1H	T3M	1	Broadleaved deciduous plantation of non site-native trees	Coniferous plantation of non site-native trees
disturbance	T1H	U27	1	Broadleaved deciduous plantation of non site-native trees	Temperate, lowland to montane base-rich scree
disturbance	T21	S	1	Mediterranean evergreen Quercus forest	Heathlands, scrub and tundra
stable	T21	T21	16	Mediterranean evergreen Quercus forest	Mediterranean evergreen Quercus forest
stable	T22	T22	1	Mainland laurophyllous forest	Mainland laurophyllous forest
other	T24	-	3	Olea europaea-Ceratonia siliqua forest	- unassigned
disturbance	T24	S	2	Olea europaea-Ceratonia siliqua forest	Heathlands, scrub and tundra
disturbance	T24	S51	2	Olea europaea-Ceratonia siliqua forest	Mediterranean maquis and arborescent matorral
stable	T24	T24	12	Olea europaea-Ceratonia siliqua forest	Olea europaea-Ceratonia siliqua forest
other	T27	T	1	Ilex aquifolium forest	Forest
succession	T27	T17	3	Ilex aquifolium forest	Fagus forest on non-acid soils
succession	T27	T18	1	Ilex aquifolium forest	Fagus forest on acid soils
succession	T27	T1F	1	Ilex aquifolium forest	Ravine forest
stable	T27	T27	5	Ilex aquifolium forest	Ilex aquifolium forest
other	T29	-	5	Broadleaved evergreen plantation of non site-native trees	- unassigned
stable	T29	T29	1	Broadleaved evergreen plantation of non site-native trees	Broadleaved evergreen plantation of non site-native trees
other	T29	T3A	2	Broadleaved evergreen plantation of non site-native trees	Mediterranean lowland to submontane Pinus forest
disturbance	T29	V38	1	Broadleaved evergreen plantation of non site-native trees	Dry perennial anthropogenic herbaceous vegetation
other	T3	-	2	Coniferous forests	- unassigned
disturbance	T3	R	2	Coniferous forests	Grasslands
other	T3	T3M	1	Coniferous forests	Coniferous plantation of non site-native trees
other	T32	-	2	Temperate mountain Abies forest	- unassigned
disturbance	T32	S	2	Temperate mountain Abies forest	Heathlands, scrub and tundra
disturbance	T32	S32	1	Temperate mountain Abies forest	Temperate Rubus scrub
other	T32	T	46	Temperate mountain Abies forest	Forest
other	T32	T17	36	Temperate mountain Abies forest	Fagus forest on non-acid soils
stable	T32	T18	2	Temperate mountain Abies forest	Fagus forest on acid soils
other	T32	T1F	2	Temperate mountain Abies forest	Ravine forest
stable	T32	T32	146	Temperate mountain Abies forest	Temperate mountain Abies forest
stable	T33	T33	3	Mediterranean mountain Abies forest	Mediterranean mountain Abies forest
other	T34	-	3	Temperate subalpine Larix, Pinus cembra and Pinus uncinata forest	- unassigned
disturbance	T34	Q51	1	Temperate subalpine Larix, Pinus cembra and Pinus uncinata forest	Tall-helophyte bed
disturbance	T34	R	2	Temperate subalpine Larix, Pinus cembra and Pinus uncinata forest	Grasslands
disturbance	T34	R1A	1	Temperate subalpine Larix, Pinus cembra and Pinus uncinata forest	Semi-dry perennial calcareous grassland (meadow steppe)
disturbance	T34	R22	1	Temperate subalpine Larix, Pinus cembra and Pinus uncinata forest	Low and medium altitude hay meadow
disturbance	T34	R44	3	Temperate subalpine Larix, Pinus cembra and Pinus uncinata forest	Arctic-alpine calcareous grassland
disturbance	T34	S	1	Temperate subalpine Larix, Pinus cembra and Pinus uncinata forest	Heathlands, scrub and tundra
disturbance	T34	S25	1	Temperate subalpine Larix, Pinus cembra and Pinus uncinata forest	Subalpine and subarctic deciduous scrub
stable	T34	T34	23	Temperate subalpine Larix, Pinus cembra and Pinus uncinata forest	Temperate subalpine Larix, Pinus cembra and Pinus uncinata forest
other	T34	T3K	1	Temperate subalpine Larix, Pinus cembra and Pinus uncinata forest	Picea mire forest
disturbance	T34	V	1	Temperate subalpine Larix, Pinus cembra and Pinus uncinata forest	Man-made habitats
other	T35	-	2	Temperate continental Pinus sylvestris forest	- unassigned
disturbance	T35	R22	1	Temperate continental Pinus sylvestris forest	Low and medium altitude hay meadow
disturbance	T35	R57	1	Temperate continental Pinus sylvestris forest	Herbaceous forest clearing vegetation
other	T35	S	5	Temperate continental Pinus sylvestris forest	Heathlands, scrub and tundra
other	T35	T	102	Temperate continental Pinus sylvestris forest	Forest
other	T35	T13	1	Temperate continental Pinus sylvestris forest	Temperate hardwood riparian forest
other	T35	T17	3	Temperate continental Pinus sylvestris forest	Fagus forest on non-acid soils
other	T35	T18	6	Temperate continental Pinus sylvestris forest	Fagus forest on acid soils
other	T35	T1B	8	Temperate continental Pinus sylvestris forest	Acidophilous Quercus forest
other	T35	T1E	7	Temperate continental Pinus sylvestris forest	Carpinus and Quercus mesic deciduous forest
stable	T35	T35	357	Temperate continental Pinus sylvestris forest	Temperate continental Pinus sylvestris forest
other	T35	T3M	3	Temperate continental Pinus sylvestris forest	Coniferous plantation of non site-native trees
other	T36	T	4	Temperate and submediterranean montane Pinus sylvestris-Pinus nigra forest	Forest
stable	T36	T36	5	Temperate and submediterranean montane Pinus sylvestris-Pinus nigra forest	Temperate and submediterranean montane Pinus sylvestris-Pinus nigra forest
other	T38	T	1	Mediterranean montane Cedrus forest	Forest
other	T3A	-	1	Mediterranean lowland to submontane Pinus forest	- unassigned
disturbance	T3A	N14	1	Mediterranean lowland to submontane Pinus forest	Mediterranean, Macaronesian and Black Sea shifting coastal dune
disturbance	T3A	N16	1	Mediterranean lowland to submontane Pinus forest	Mediterranean and Macaronesian coastal dune grassland (grey dune)
other	T3A	T21	2	Mediterranean lowland to submontane Pinus forest	Mediterranean evergreen Quercus forest
stable	T3A	T3A	13	Mediterranean lowland to submontane Pinus forest	Mediterranean lowland to submontane Pinus forest
other	T3C	T	2	Taxus baccata forest	Forest
other	T3D	T	1	Mediterranean Cupressaceae forest	Forest
stable	T3D	T3D	2	Mediterranean Cupressaceae forest	Mediterranean Cupressaceae forest
other	T3F	-	9	Dark taiga	- unassigned
disturbance	T3F	Q	5	Dark taiga	Wetlands and mires
disturbance	T3F	S	3	Dark taiga	Heathlands, scrub and tundra
other	T3F	T	6	Dark taiga	Forest
other	T3F	T16	1	Dark taiga	Broadleaved mire forest on acid peat
stable	T3F	T3F	23	Dark taiga	Dark taiga
stable	T3F	T3G	4	Dark taiga	Pinus sylvestris light taiga
other	T3F	T3K	7	Dark taiga	Picea mire forest
stable	T3G	T3F	2	Pinus sylvestris light taiga	Dark taiga
other	T3J	-	3	Pinus and Larix mire forest	- unassigned
disturbance	T3J	Q22	3	Pinus and Larix mire forest	Poor fen
disturbance	T3J	R55	1	Pinus and Larix mire forest	Lowland moist or wet tall-herb and fern fringe
disturbance	T3J	S	1	Pinus and Larix mire forest	Heathlands, scrub and tundra
disturbance	T3J	S26	2	Pinus and Larix mire forest	Subalpine Pinus mugo scrub
disturbance	T3J	S43	1	Pinus and Larix mire forest	Macaronesian heath
other	T3J	T	4	Pinus and Larix mire forest	Forest
other	T3J	T15	2	Pinus and Larix mire forest	Broadleaved swamp forest on non-acid peat
stable	T3J	T3J	15	Pinus and Larix mire forest	Pinus and Larix mire forest
other	T3K	-	4	Picea mire forest	- unassigned
disturbance	T3K	Q	1	Picea mire forest	Wetlands and mires
disturbance	T3K	Q11	3	Picea mire forest	Raised bog
disturbance	T3K	Q41	2	Picea mire forest	Alkaline, calcareous, carbonate-rich small-sedge spring fen
disturbance	T3K	R	1	Picea mire forest	Grasslands
disturbance	T3K	R1A	1	Picea mire forest	Semi-dry perennial calcareous grassland (meadow steppe)
disturbance	T3K	R22	2	Picea mire forest	Low and medium altitude hay meadow
disturbance	T3K	R43	1	Picea mire forest	Temperate acidophilous alpine grassland
disturbance	T3K	S	1	Picea mire forest	Heathlands, scrub and tundra
other	T3K	T	3	Picea mire forest	Forest
other	T3K	T3F	2	Picea mire forest	Dark taiga
other	T3K	T3G	1	Picea mire forest	Pinus sylvestris light taiga
stable	T3K	T3K	9	Picea mire forest	Picea mire forest
other	T3M	-	1	Coniferous plantation of non site-native trees	- unassigned
disturbance	T3M	R	1	Coniferous plantation of non site-native trees	Grasslands
disturbance	T3M	R21	1	Coniferous plantation of non site-native trees	Mesic permanent pasture of lowlands and mountains
disturbance	T3M	R22	4	Coniferous plantation of non site-native trees	Low and medium altitude hay meadow
other	T3M	T	17	Coniferous plantation of non site-native trees	Forest
other	T3M	T13	2	Coniferous plantation of non site-native trees	Temperate hardwood riparian forest
other	T3M	T17	1	Coniferous plantation of non site-native trees	Fagus forest on non-acid soils
other	T3M	T1B	1	Coniferous plantation of non site-native trees	Acidophilous Quercus forest
succession	T3M	T1F	2	Coniferous plantation of non site-native trees	Ravine forest
other	T3M	T1H	1	Coniferous plantation of non site-native trees	Broadleaved deciduous plantation of non site-native trees
other	T3M	T3	1	Coniferous plantation of non site-native trees	Coniferous forests
other	T3M	T35	1	Coniferous plantation of non site-native trees	Temperate continental Pinus sylvestris forest
stable	T3M	T3M	119	Coniferous plantation of non site-native trees	Coniferous plantation of non site-native trees
other	U	-	13	Inland sparsely vegetated habitats	- unassigned
succession	U	R	8	Inland sparsely vegetated habitats	Grasslands
succession	U	R13	1	Inland sparsely vegetated habitats	Cryptogam- and annual-dominated vegetation on calcareous and ultramafic rock outcrops
stable	U	R41	1	Inland sparsely vegetated habitats	Snow-bed vegetation
succession	U	R43	3	Inland sparsely vegetated habitats	Temperate acidophilous alpine grassland
succession	U	R44	1	Inland sparsely vegetated habitats	Arctic-alpine calcareous grassland
succession	U	R55	1	Inland sparsely vegetated habitats	Lowland moist or wet tall-herb and fern fringe
succession	U	R57	2	Inland sparsely vegetated habitats	Herbaceous forest clearing vegetation
succession	U	S	6	Inland sparsely vegetated habitats	Heathlands, scrub and tundra
succession	U	S22	10	Inland sparsely vegetated habitats	Alpine and subalpine ericoid heath
succession	U	S75	2	Inland sparsely vegetated habitats	Eastern Mediterranean mountain hedgehog-heath
unassigned	U	U	34	Inland sparsely vegetated habitats	Inland sparsely vegetated habitats
other	U	U22	4	Inland sparsely vegetated habitats	Temperate high-mountain siliceous scree
other	U	U26	3	Inland sparsely vegetated habitats	Temperate high-mountain base-rich scree and moraine
other	U	U28	2	Inland sparsely vegetated habitats	Western Mediterranean base-rich scree
other	U	U29	1	Inland sparsely vegetated habitats	Eastern Mediterranean base-rich scree
other	U	U36	2	Inland sparsely vegetated habitats	Temperate high-mountain base-rich inland cliff
other	U	U52	1	Inland sparsely vegetated habitats	Polar desert
succession	U	V	2	Inland sparsely vegetated habitats	Man-made habitats
other	U22	-	2	Temperate high-mountain siliceous scree	- unassigned
succession	U22	Q53	1	Temperate high-mountain siliceous scree	Tall-sedge bed
succession	U22	R	7	Temperate high-mountain siliceous scree	Grasslands
stable	U22	R41	6	Temperate high-mountain siliceous scree	Snow-bed vegetation
succession	U22	R43	29	Temperate high-mountain siliceous scree	Temperate acidophilous alpine grassland
succession	U22	S21	1	Temperate high-mountain siliceous scree	Subarctic and alpine dwarf Salix scrub
succession	U22	S22	1	Temperate high-mountain siliceous scree	Alpine and subalpine ericoid heath
succession	U22	T	1	Temperate high-mountain siliceous scree	Forest
other	U22	U	4	Temperate high-mountain siliceous scree	Inland sparsely vegetated habitats
stable	U22	U22	535	Temperate high-mountain siliceous scree	Temperate high-mountain siliceous scree
stable	U22	U26	38	Temperate high-mountain siliceous scree	Temperate high-mountain base-rich scree and moraine
stable	U22	U32	1	Temperate high-mountain siliceous scree	Temperate high-mountain siliceous inland cliff
succession	U23	T	3	Temperate, lowland to montane siliceous scree	Forest
stable	U23	U23	1	Temperate, lowland to montane siliceous scree	Temperate, lowland to montane siliceous scree
succession	U24	R	3	Mediterranean siliceous scree	Grasslands
[truncated: 286 more rows]
