# Supplementary material for: Habitat-specific trends in taxonomic, functional, and phylogenetic diversity in European plant communities over a century
Source: Nat Commun. 2026 May 8;17:4208. doi: 10.1038/s41467-026-72112-5 (PMC13156317; doi:10.1038/s41467-026-72112-5)
Supplement: Supplementary file 6 — Supplementary Data 4 [file 41467_2026_72112_MOESM6_ESM.xlsx]

## Sheet: Annual % change before 2000
Biodiversity index	EUNIS level 1 habitat type	Estimate	Standard error	t-statistic	p-value	Approximated lower 90% confidence interval	Approximated upper 90% confidence interval	No. of time series
Community-weighted mean niche width	R - Grasslands	-0.0078571	0.00523818	-1.49997	0.133839	-0.0181323	0.00241807	1461
Community-weighted mean niche width	S - Shrublands and heathlands	0.0104928	0.00396631	2.64549	0.00918799	0.0026442	0.0183414	128
Community-weighted mean niche width	T - Forests	-0.000318383	0.00159062	-0.200163	0.841388	-0.00343911	0.00280234	1196
Cover	R - Grasslands	7.29166	1.31379	5.5501	3.38479e-08	4.71455	9.86877	1464
Cover	S - Shrublands and heathlands	0.987649	0.411544	2.39986	0.0178529	0.173278	1.80202	128
Cover	T - Forests	-0.0187996	0.180873	-0.103938	0.917236	-0.373663	0.336063	1201
Cover of generalists	R - Grasslands	1.92578	1.36987	1.40582	0.159991	-0.761333	4.61289	1461
Cover of generalists	S - Shrublands and heathlands	0.658214	1.22363	0.537921	0.591573	-1.76312	3.07955	128
Cover of generalists	T - Forests	1.20135	0.497684	2.41388	0.0159331	0.22492	2.17778	1196
Cover of non-native species	R - Grasslands	28.043	10.8803	2.57742	0.0100512	6.70042	49.3856	1464
Cover of non-native species	S - Shrublands and heathlands	2.17027	1.89444	1.1456	0.254116	-1.57849	5.91902	128
Cover of non-native species	T - Forests	8.23999	3.31242	2.4876	0.0129958	1.7412	14.7388	1201
Cover of Red List species	R - Grasslands	5.61484	1.49992	3.74343	0.000188556	2.67262	8.55706	1464
Cover of Red List species	S - Shrublands and heathlands	-0.230236	1.34321	-0.171408	0.864176	-2.8882	2.42773	128
Cover of Red List species	T - Forests	-0.22704	0.244897	-0.927084	0.35407	-0.707513	0.253433	1201
Cover of specialists	R - Grasslands	-0.184216	0.201194	-0.915613	0.360021	-0.578876	0.210444	1461
Cover of specialists	S - Shrublands and heathlands	0.0268769	0.124895	0.215196	0.82996	-0.220268	0.274021	128
Cover of specialists	T - Forests	-0.148241	0.284502	-0.521054	0.602426	-0.70642	0.409938	1196
Faith phylogenetic diversity	R - Grasslands	1.47948	0.306842	4.82165	1.57269e-06	0.877586	2.08138	1459
Faith phylogenetic diversity	S - Shrublands and heathlands	0.637431	0.39374	1.61891	0.108229	-0.142565	1.41743	115
Faith phylogenetic diversity	T - Forests	0.575013	0.274339	2.09599	0.0362941	0.0367693	1.11326	1190
Functional divergence	R - Grasslands	1.15152	0.38518	2.98957	0.00286759	0.395594	1.90745	927
Functional divergence	S - Shrublands and heathlands	-0.492003	0.42223	-1.16525	0.24621	-1.32792	0.343913	122
Functional divergence	T - Forests	0.20726	0.157218	1.3183	0.187849	-0.101433	0.515954	678
Functional evenness	R - Grasslands	-0.0376279	0.371465	-0.101296	0.919337	-0.766639	0.691383	927
Functional evenness	S - Shrublands and heathlands	-0.00643637	0.362871	-0.0177374	0.985878	-0.724835	0.711962	122
Functional evenness	T - Forests	-0.0269756	0.237956	-0.113364	0.909776	-0.494196	0.440244	678
Functional richness	R - Grasslands	1.11454	0.396449	2.8113	0.00503833	0.336494	1.89258	927
Functional richness	S - Shrublands and heathlands	0.654509	0.315753	2.07285	0.0403096	0.0293913	1.27963	122
Functional richness	T - Forests	0.0990731	0.202694	0.488781	0.625155	-0.298912	0.497058	678
Mean nearest taxon distance	R - Grasslands	1.54871	0.534743	2.89618	0.0038337	0.499764	2.59766	1459
Mean nearest taxon distance	S - Shrublands and heathlands	0.26698	0.324555	0.822604	0.412451	-0.375961	0.909922	115
Mean nearest taxon distance	T - Forests	0.508558	0.264877	1.91998	0.0550997	-0.0111203	1.02824	1190
Mean pairwise phylogenetic distance	R - Grasslands	1.35708	0.414426	3.2746	0.00108292	0.544146	2.17001	1459
Mean pairwise phylogenetic distance	S - Shrublands and heathlands	0.0598134	0.451248	0.132551	0.894782	-0.834106	0.953733	115
Mean pairwise phylogenetic distance	T - Forests	0.850656	0.615408	1.38226	0.16715	-0.356751	2.05806	1190
No. of generalists	R - Grasslands	1.4125	0.72821	1.93969	0.05261	-0.0159492	2.84095	1461
No. of generalists	S - Shrublands and heathlands	0.523333	0.849876	0.615775	0.539145	-1.15842	2.20508	128
No. of generalists	T - Forests	1.46971	0.608632	2.41478	0.015894	0.275608	2.66382	1196
No. of non-native species	R - Grasslands	2.50944	0.736373	3.40784	0.00067257	1.06498	3.9539	1464
No. of non-native species	S - Shrublands and heathlands	0.731097	0.663078	1.10258	0.272295	-0.581016	2.04321	128
No. of non-native species	T - Forests	3.48872	0.893918	3.90272	0.000100403	1.7349	5.24253	1201
No. of Red List species	R - Grasslands	3.21688	0.678796	4.73909	2.35557e-06	1.88536	4.5484	1464
No. of Red List species	S - Shrublands and heathlands	0.430447	0.84553	0.509086	0.611575	-1.2427	2.1036	128
No. of Red List species	T - Forests	-0.360808	0.276803	-1.30349	0.192659	-0.903879	0.182262	1201
No. of specialists	R - Grasslands	-0.100616	0.195563	-0.514495	0.606984	-0.484231	0.282998	1461
No. of specialists	S - Shrublands and heathlands	0.0601557	0.108708	0.553369	0.580984	-0.154958	0.275269	128
No. of specialists	T - Forests	-0.556939	0.222931	-2.49825	0.0126143	-0.994319	-0.119558	1196
Shannon diversity	R - Grasslands	0.0914369	0.296123	0.30878	0.757533	-0.489435	0.672308	1464
Shannon diversity	S - Shrublands and heathlands	-0.166974	0.320297	-0.521311	0.603058	-0.800783	0.466835	128
Shannon diversity	T - Forests	0.193005	0.247982	0.778304	0.436543	-0.293521	0.679532	1201
Species richness	R - Grasslands	1.52291	0.366445	4.1559	3.42778e-05	0.804098	2.24173	1464
Species richness	S - Shrublands and heathlands	0.677503	0.340218	1.99138	0.0485853	0.00427218	1.35073	128
Species richness	T - Forests	0.400789	0.241847	1.6572	0.097741	-0.073702	0.87528	1201

## Sheet: Annual % change after 2000
Biodiversity index	EUNIS level 1 habitat type	Estimate	Standard error	t-statistic	p-value	Approximated lower 90% confidence interval	Approximated upper 90% confidence interval	No. of time series
Community-weighted mean niche width	R - Grasslands	0.00331255	0.00137234	2.4138	0.0158064	0.000622467	0.00600264	9164
Community-weighted mean niche width	S - Shrublands and heathlands	0.000860929	0.00331894	0.259398	0.795381	-0.00565196	0.00737382	1001
Community-weighted mean niche width	T - Forests	-0.000709099	0.00113142	-0.626733	0.530877	-0.00292746	0.00150926	3307
Cover	R - Grasslands	0.499038	0.0676384	7.37803	1.73664e-13	0.366453	0.631624	9821
Cover	S - Shrublands and heathlands	-0.217777	0.159209	-1.36787	0.171631	-0.530161	0.0946083	1107
Cover	T - Forests	-0.248161	0.0616322	-4.02647	5.78675e-05	-0.369001	-0.12732	3369
Cover of generalists	R - Grasslands	1.7304	0.351119	4.92824	8.44254e-07	1.04213	2.41867	9164
Cover of generalists	S - Shrublands and heathlands	2.64759	0.694966	3.80967	0.00014764	1.28383	4.01135	1001
Cover of generalists	T - Forests	1.94561	0.294274	6.61158	4.41654e-11	1.36864	2.52259	3307
Cover of non-native species	R - Grasslands	2.28698	0.31341	7.29709	3.16838e-13	1.67263	2.90133	9821
Cover of non-native species	S - Shrublands and heathlands	0.159096	0.501293	0.317371	0.751022	-0.824497	1.14269	1107
Cover of non-native species	T - Forests	1.83439	0.31362	5.84908	5.41541e-09	1.21948	2.44929	3369
Cover of Red List species	R - Grasslands	2.16514	0.640533	3.38022	0.000727093	0.909567	3.42072	9821
Cover of Red List species	S - Shrublands and heathlands	0.815318	0.341222	2.3894	0.0170425	0.145802	1.48483	1107
Cover of Red List species	T - Forests	0.792275	0.16708	4.74189	2.20517e-06	0.464686	1.11986	3369
Cover of specialists	R - Grasslands	0.294958	0.0938133	3.1441	0.00167131	0.111063	0.478853	9164
Cover of specialists	S - Shrublands and heathlands	0.80432	0.33689	2.38749	0.017149	0.143228	1.46541	1001
Cover of specialists	T - Forests	2.38813	0.213412	11.1903	1.47398e-28	1.9697	2.80656	3307
Faith phylogenetic diversity	R - Grasslands	0.349175	0.0845785	4.12841	3.68808e-05	0.18338	0.51497	8414
Faith phylogenetic diversity	S - Shrublands and heathlands	0.598013	0.185122	3.23037	0.0012743	0.234766	0.96126	1061
Faith phylogenetic diversity	T - Forests	0.295627	0.127694	2.31511	0.0206715	0.0452532	0.546	3112
Functional divergence	R - Grasslands	0.265258	0.107385	2.47017	0.0135349	0.0547419	0.475774	5544
Functional divergence	S - Shrublands and heathlands	0.208489	0.173737	1.20003	0.230628	-0.132754	0.549733	571
Functional divergence	T - Forests	-0.285545	0.0822311	-3.47247	0.000527317	-0.446819	-0.124272	1887
Functional evenness	R - Grasslands	0.40532	0.456383	0.888113	0.374519	-0.48937	1.30001	5544
Functional evenness	S - Shrublands and heathlands	0.287078	0.335982	0.854445	0.393218	-0.372836	0.946993	571
Functional evenness	T - Forests	0.296778	0.17682	1.67842	0.0934299	-0.0500043	0.643561	1887
Functional richness	R - Grasslands	0.433976	0.0951475	4.56108	5.19871e-06	0.247449	0.620502	5544
Functional richness	S - Shrublands and heathlands	0.467276	0.226797	2.06032	0.0398208	0.0218157	0.912737	571
Functional richness	T - Forests	0.187935	0.150016	1.25277	0.210446	-0.10628	0.482151	1887
Mean nearest taxon distance	R - Grasslands	0.871986	0.183	4.76496	1.92052e-06	0.513262	1.23071	8414
Mean nearest taxon distance	S - Shrublands and heathlands	-0.55862	0.256032	-2.18183	0.0293408	-1.06101	-0.0562323	1061
Mean nearest taxon distance	T - Forests	-0.676668	0.120132	-5.63271	1.93205e-08	-0.912213	-0.441122	3112
Mean pairwise phylogenetic distance	R - Grasslands	0.410782	0.0843343	4.87088	1.13129e-06	0.245466	0.576098	8414
Mean pairwise phylogenetic distance	S - Shrublands and heathlands	0.18997	0.197613	0.961321	0.33661	-0.197788	0.577727	1061
Mean pairwise phylogenetic distance	T - Forests	-0.529136	0.127013	-4.16599	3.18442e-05	-0.778174	-0.280098	3112
No. of generalists	R - Grasslands	0.447724	0.124497	3.59627	0.000324508	0.203683	0.691765	9164
No. of generalists	S - Shrublands and heathlands	1.49527	0.437435	3.41827	0.000655617	0.636875	2.35367	1001
No. of generalists	T - Forests	1.40475	0.246383	5.70148	1.29207e-08	0.921668	1.88782	3307
No. of non-native species	R - Grasslands	0.522372	0.116592	4.48034	7.53661e-06	0.293828	0.750916	9821
No. of non-native species	S - Shrublands and heathlands	-0.164477	0.19148	-0.858978	0.390539	-0.540182	0.211228	1107
No. of non-native species	T - Forests	0.521759	0.128463	4.06154	4.98617e-05	0.269885	0.773633	3369
No. of Red List species	R - Grasslands	0.609864	0.134351	4.53935	5.70988e-06	0.346509	0.873219	9821
No. of Red List species	S - Shrublands and heathlands	0.151194	0.155794	0.970475	0.332022	-0.154491	0.456879	1107
No. of Red List species	T - Forests	0.046156	0.155968	0.295932	0.767301	-0.259647	0.351959	3369
No. of specialists	R - Grasslands	0.246543	0.079116	3.11622	0.00183754	0.0914577	0.401628	9164
No. of specialists	S - Shrublands and heathlands	0.0969905	0.139308	0.696233	0.486445	-0.176378	0.370359	1001
No. of specialists	T - Forests	0.0726742	0.08736	0.831894	0.405529	-0.0986108	0.243959	3307
Shannon diversity	R - Grasslands	-0.0665366	0.0624265	-1.06584	0.286523	-0.188905	0.0558321	9821
Shannon diversity	S - Shrublands and heathlands	0.250327	0.179969	1.39095	0.164521	-0.102791	0.603445	1107
Shannon diversity	T - Forests	0.256726	0.121387	2.11495	0.0345075	0.0187277	0.494725	3369
Species richness	R - Grasslands	0.32882	0.0801122	4.1045	4.08474e-05	0.171784	0.485857	9821
Species richness	S - Shrublands and heathlands	0.598821	0.235472	2.54306	0.0111239	0.136798	1.06084	1107
Species richness	T - Forests	0.724047	0.203095	3.56506	0.000368834	0.325844	1.12225	3369

## Sheet: t-tests before vs after 2000
Biodiversity index	EUNIS level 1 habitat type	Difference before versus after 2000	t-value	degrees of freedom	p-value
Community-weighted mean niche width	R - Grasslands	-0.0111696	-2.06274	1666.05	0.0392924
Community-weighted mean niche width	S - Shrublands and heathlands	0.00963188	1.8624	345.6	0.0633946
Community-weighted mean niche width	T - Forests	0.000390716	0.200165	2480.61	0.841368
Cover	R - Grasslands	6.79262	5.16341	1470.76	2.75664e-07
Cover	S - Shrublands and heathlands	1.20543	2.73174	167.427	0.00697572
Cover	T - Forests	0.229361	1.20031	1487.69	0.230212
Cover of generalists	R - Grasslands	0.195381	0.138162	1657	0.890129
Cover of generalists	S - Shrublands and heathlands	-1.98937	-1.4137	219.251	0.158868
Cover of generalists	T - Forests	-0.744263	-1.28726	2084.56	0.198146
Cover of non-native species	R - Grasslands	25.756	2.36624	1465.43	0.0180991
Cover of non-native species	S - Shrublands and heathlands	2.01117	1.0263	145.326	0.306458
Cover of non-native species	T - Forests	6.4056	1.9252	1221.58	0.0544363
Cover of Red List species	R - Grasslands	3.4497	2.11513	2035.18	0.03454
Cover of Red List species	S - Shrublands and heathlands	-1.04555	-0.754439	143.852	0.451819
Cover of Red List species	T - Forests	-1.01931	-3.43826	2392.42	0.000595486
Cover of specialists	R - Grasslands	-0.479174	-2.15853	2147.7	0.0309971
Cover of specialists	S - Shrublands and heathlands	-0.777443	-2.1638	1126.25	0.0306897
Cover of specialists	T - Forests	-2.53637	-7.13168	2618.5	1.27742e-12
Faith phylogenetic diversity	R - Grasslands	1.13031	3.55125	1686.28	0.000393944
Faith phylogenetic diversity	S - Shrublands and heathlands	0.0394183	0.0905986	169.082	0.927919
Faith phylogenetic diversity	T - Forests	0.279386	0.923278	1729	0.355991
Functional divergence	R - Grasslands	0.886262	2.21639	1074.46	0.026874
Functional divergence	S - Shrublands and heathlands	-0.700493	-1.53423	164.442	0.126896
Functional divergence	T - Forests	0.492806	2.77755	1069.35	0.00557281
Functional evenness	R - Grasslands	-0.442948	-0.752738	4223.71	0.451649
Functional evenness	S - Shrublands and heathlands	-0.293515	-0.593523	361.062	0.553203
Functional evenness	T - Forests	-0.323754	-1.09207	1470.14	0.274982
Functional richness	R - Grasslands	0.680561	1.66924	1035.17	0.0953718
Functional richness	S - Shrublands and heathlands	0.187232	0.48161	263.188	0.630483
Functional richness	T - Forests	-0.0888622	-0.35239	1464.11	0.724597
Mean nearest taxon distance	R - Grasslands	0.676725	1.19734	1815.19	0.231329
Mean nearest taxon distance	S - Shrublands and heathlands	0.825601	1.99716	288.041	0.0467482
Mean nearest taxon distance	T - Forests	1.18523	4.0751	1700.95	4.81141e-05
Mean pairwise phylogenetic distance	R - Grasslands	0.946298	2.23754	1580.78	0.0253901
Mean pairwise phylogenetic distance	S - Shrublands and heathlands	-0.130156	-0.264211	161.28	0.791954
Mean pairwise phylogenetic distance	T - Forests	1.37979	2.1958	1291.56	0.0282837
No. of generalists	R - Grasslands	0.964777	1.30591	1546.38	0.191776
No. of generalists	S - Shrublands and heathlands	-0.971939	-1.01684	201.408	0.310451
No. of generalists	T - Forests	0.0649681	0.0989447	1603.19	0.921195
No. of non-native species	R - Grasslands	1.98707	2.66525	1537.13	0.00777362
No. of non-native species	S - Shrublands and heathlands	0.895574	1.29761	148.945	0.196428
No. of non-native species	T - Forests	2.96696	3.2853	1249.89	0.001047
No. of Red List species	R - Grasslands	2.60701	3.76756	1579.51	0.000170909
No. of Red List species	S - Shrublands and heathlands	0.279253	0.324803	135.752	0.74583
No. of Red List species	T - Forests	-0.406964	-1.28089	2010.73	0.20038
No. of specialists	R - Grasslands	-0.347159	-1.64561	1968.61	0.100003
No. of specialists	S - Shrublands and heathlands	-0.0368348	-0.208456	660.423	0.834937
No. of specialists	T - Forests	-0.629613	-2.62955	1576.75	0.00863289
Shannon diversity	R - Grasslands	0.157973	0.521999	1595.46	0.601744
Shannon diversity	S - Shrublands and heathlands	-0.417301	-1.13584	217.361	0.257275
Shannon diversity	T - Forests	-0.0637211	-0.230792	1806.99	0.817502
Species richness	R - Grasslands	1.19409	3.18339	1605.64	0.00148349
Species richness	S - Shrublands and heathlands	0.0786818	0.190164	270.685	0.849323
Species richness	T - Forests	-0.323258	-1.02357	2964.07	0.306121
