# Supplementary material for: Habitat-specific trends in taxonomic, functional, and phylogenetic diversity in European plant communities over a century
Source: Nat Commun. 2026 May 8;17:4208. doi: 10.1038/s41467-026-72112-5 (PMC13156317; doi:10.1038/s41467-026-72112-5)
Supplement: Supplementary file 7 — Supplementary Data 5 [file 41467_2026_72112_MOESM7_ESM.xlsx]

## Sheet: Sheet1
Biodiversity index	EUNIS level 1 habitat	Explained variation: EUNIS level 3 habitat	Explained variation: habitat change trajectory	Explained variation: interaction EUNIS level 3 x change trajectory	Explained variation: end year of time series	Joint model: F -value	Joint model: df1	Joint model: df2	Joint model: p-value
Community-weighted mean niche width	N - Coastal habitats	0.00594145	0.00905179	0.0348341	0.0169638	4.21621	11	648	4.65473e-06
Community-weighted mean niche width	P - Inland waters	0.0315288	0.025414	0.087505	0.000571161	4.18387	6	148	0.000646317
Community-weighted mean niche width	Q - Mires and wetlands	0.026333	0.013932	0.0794314	0.00646309	6.1449	16	681	7.70567e-13
Community-weighted mean niche width	R - Grasslands	0.00966839	0.00274045	0.0346788	1.6414e-05	8.36822	42	7110	4.74449e-49
Community-weighted mean niche width	S - Shrublands and heathlands	0.0110224	0.00140219	0.0352178	0.000205444	2.97402	22	1302	5.00751e-06
Community-weighted mean niche width	T - Forests	0.00447243	0.000501525	0.0657682	0.00423916	13.1721	20	3250	1.77635e-42
Community-weighted mean niche width	U - Inland sparse vegetation	0.00880867	0.000516966	0.0159036	0.000116507	3.19535	8	983	0.00137564
Community-weighted mean niche width	V - Vegetated man-made habitats	0.00287105	0.021834	0.123791	0.00699082	9.94218	9	486	4.66252e-14
Cover	N - Coastal habitats	0.0170003	0.00156214	0.0375215	0.0149382	4.30483	13	732	5.29831e-07
Cover	P - Inland waters	0.00337079	0.00717744	0.0161148	0.000734302	0.78404	6	167	0.583561
Cover	Q - Mires and wetlands	0.000948464	0.000646234	0.0149066	0.00204311	0.81602	16	691	0.667996
Cover	R - Grasslands	0.0225527	0.00393971	0.0442744	0.00150932	13.5966	42	7330	5.2621e-90
Cover	S - Shrublands and heathlands	0.0120859	0.0131672	0.0391362	0.0189843	5.65587	22	1368	1.77769e-15
Cover	T - Forests	0.00440116	0.00715795	0.0342402	0.000271038	7.23113	22	3294	3.77312e-22
Cover	U - Inland sparse vegetation	0.0021201	4.26906e-05	0.00486957	0.00292529	1.39301	8	1108	0.195083
Cover	V - Vegetated man-made habitats	0.00719699	0.00415406	0.0386223	0.0109282	3.66769	9	509	0.000183781
Cover of generalists	N - Coastal habitats	0.00930863	0.00595326	0.0353628	0.000409909	3.16808	11	648	0.000338173
Cover of generalists	P - Inland waters	0.00320692	0.000153093	0.0406783	0.0423258	2.33169	6	148	0.0351359
Cover of generalists	Q - Mires and wetlands	0.00389368	0.000651113	0.013934	0.00100502	0.845761	16	681	0.633187
Cover of generalists	R - Grasslands	0.00921561	0.00298569	0.0304923	1.79748e-05	7.55307	42	7110	8.55847e-43
Cover of generalists	S - Shrublands and heathlands	0.0269404	0.0172335	0.0844212	0.00382513	9.03302	22	1302	5.21172e-28
Cover of generalists	T - Forests	0.0133721	0.0409754	0.0823188	0.0016663	26.0879	20	3250	3.63351e-90
Cover of generalists	U - Inland sparse vegetation	0.00737779	0.000515106	0.0276362	0.00451828	5.12611	8	983	2.8183e-06
Cover of generalists	V - Vegetated man-made habitats	0.00822993	0.0136751	0.0378007	0.000885179	3.48294	9	486	0.000347396
Cover of non-native species	N - Coastal habitats	0.0099103	0.0053173	0.0305331	0.00290375	2.88036	13	732	0.000446711
Cover of non-native species	P - Inland waters	0.00517779	0.00440794	0.0215307	0.00271737	0.974685	6	167	0.444067
Cover of non-native species	Q - Mires and wetlands	0.00501603	0.00404019	0.0233365	0.00594791	1.72185	16	691	0.0384032
Cover of non-native species	R - Grasslands	0.00573534	0.0002553	0.0306353	7.53816e-05	6.6493	42	7330	5.8105e-36
Cover of non-native species	S - Shrublands and heathlands	0.0182634	0.000158125	0.0289019	0.00596715	3.50024	22	1368	8.9069e-08
Cover of non-native species	T - Forests	0.0101408	0.000225017	0.0266503	0.00168187	6.02738	22	3294	2.17959e-17
Cover of non-native species	U - Inland sparse vegetation	0.0014563	9.26455e-05	0.00230212	0.0161249	2.82306	8	1108	0.00419797
Cover of non-native species	V - Vegetated man-made habitats	0.00166222	0.00209777	0.0159786	0.00257646	1.29084	9	509	0.238916
Cover of Red List species	N - Coastal habitats	0.0121873	0.000159155	0.0181306	0.00294707	1.94711	13	732	0.0225941
Cover of Red List species	P - Inland waters	0.0234834	0.00371111	0.0386125	0.000362534	1.97222	6	167	0.0723176
Cover of Red List species	Q - Mires and wetlands	0.00465844	0.00174322	0.0154739	0.00486198	1.18645	16	691	0.273042
Cover of Red List species	R - Grasslands	0.0013944	0.000651544	0.00774625	0.000895191	1.88535	42	7330	0.000480421
Cover of Red List species	S - Shrublands and heathlands	0.00623346	0.0077355	0.0313828	0.00753108	3.47196	22	1368	1.11025e-07
Cover of Red List species	T - Forests	0.00239193	0.0147603	0.0477993	3.72062e-05	10.4069	22	3294	5.30469e-35
Cover of Red List species	U - Inland sparse vegetation	0.00216506	0.000138172	0.00567326	0.0208939	4.11742	8	1108	7.43077e-05
Cover of Red List species	V - Vegetated man-made habitats	0.00928704	0.0192274	0.124002	0.0100597	10.9796	9	509	1.06422e-15
Cover of specialists	N - Coastal habitats	0.0108268	0.00289821	0.0372226	0.00366693	3.40315	11	648	0.000132151
Cover of specialists	P - Inland waters	0.114997	0.0160068	0.222745	0.000923806	13.5568	6	148	3.15699e-12
Cover of specialists	Q - Mires and wetlands	0.00270407	0.00555479	0.0531768	0.003425	2.95211	16	681	9.28415e-05
Cover of specialists	R - Grasslands	0.00226975	2.40934e-05	0.00536849	0.00035952	1.36897	42	7110	0.0566867
Cover of specialists	S - Shrublands and heathlands	0.00485839	0.00260273	0.0150631	0.00141959	1.4518	22	1302	0.080948
Cover of specialists	T - Forests	0.00277014	0.00019001	0.0194499	0.012143	5.81584	20	3250	2.82718e-15
Cover of specialists	U - Inland sparse vegetation	0.0269239	0.00057385	0.033685	0.0104449	9.48029	8	983	1.08926e-12
Cover of specialists	V - Vegetated man-made habitats	0.0129161	0.00138837	0.0397658	0.000237446	3.10103	9	486	0.00123261
Faith phylogenetic diversity	N - Coastal habitats	0.025383	0.00224067	0.041957	0.101594	14.5486	9	634	1.55626e-21
Faith phylogenetic diversity	P - Inland waters	0.0101017	0.0057167	0.0314634	0.00103175	1.21839	6	144	0.300187
Faith phylogenetic diversity	Q - Mires and wetlands	0.00948039	0.0128652	0.0294681	0.017543	2.96239	16	636	9.021e-05
Faith phylogenetic diversity	R - Grasslands	0.00242134	0.00222163	0.0224198	8.25318e-06	4.50289	42	6797	3.25022e-20
Faith phylogenetic diversity	S - Shrublands and heathlands	0.00392604	0.00357978	0.0194988	0.0038952	1.86148	21	1226	0.0104325
Faith phylogenetic diversity	T - Forests	0.0163556	0.00213139	0.0510098	0.00334403	11.5703	22	3240	9.97658e-40
Faith phylogenetic diversity	U - Inland sparse vegetation	0.0037121	0.000475803	0.00528813	0.0050779	1.95503	8	1059	0.0489688
Faith phylogenetic diversity	V - Vegetated man-made habitats	0.0169573	0.00349916	0.0271974	0.00239747	2.82761	9	483	0.00299409
Functional divergence	N - Coastal habitats	0.00922888	0.00253217	0.0263975	0.00316933	2.45724	6	342	0.0243516
Functional divergence	Q - Mires and wetlands	0.0148212	0.00838596	0.0402026	0.00396584	1.4393	13	259	0.141323
Functional divergence	R - Grasslands	0.00139126	0.000247596	0.0050124	0.000207799	0.868991	34	4278	0.685363
Functional divergence	S - Shrublands and heathlands	0.00242226	0.00110768	0.0254733	0.000296245	1.74792	11	637	0.0597443
Functional divergence	T - Forests	0.000260553	0.000806917	0.00446986	0.000680258	1.11366	9	1602	0.349395
Functional divergence	U - Inland sparse vegetation	0.0119131	0.00146698	0.0183742	0.0214519	6.77163	4	482	2.6191e-05
Functional divergence	V - Vegetated man-made habitats	0.00300202	0.00628241	0.0106963	0.00696734	0.681283	5	123	0.63845
Functional evenness	N - Coastal habitats	0.00630865	0.00270602	0.0612839	0.00456445	4.6125	6	342	0.000160142
Functional evenness	Q - Mires and wetlands	0.0107771	0.00140964	0.0236416	0.00873289	0.929201	13	259	0.523142
Functional evenness	R - Grasslands	0.00137828	0.00041971	0.0138142	4.61058e-06	1.99613	34	4278	0.000530619
Functional evenness	S - Shrublands and heathlands	0.00116769	0.00138172	0.0038377	0.00306124	0.553232	11	638	0.866655
Functional evenness	T - Forests	0.00152035	0.000137259	0.00306172	0.00292643	1.37143	9	1602	0.195738
Functional evenness	U - Inland sparse vegetation	0.00984922	0.00126891	0.0199828	0.00316335	4.27534	4	482	0.00207659
Functional evenness	V - Vegetated man-made habitats	0.0018826	0.0277334	0.0557402	0.00121353	2.33145	5	123	0.0462531
Functional richness	N - Coastal habitats	0.0117948	2.47874e-05	0.0221442	0.000861742	2.05668	6	342	0.0577947
Functional richness	Q - Mires and wetlands	0.00727284	0.00361727	0.0342252	0.000915441	0.961324	13	259	0.490172
Functional richness	R - Grasslands	0.00310355	0.000581167	0.0175879	6.33985e-05	2.7431	34	4278	2.4948e-07
Functional richness	S - Shrublands and heathlands	0.00196791	0.0042495	0.00840791	0.00169385	0.962215	11	638	0.479841
Functional richness	T - Forests	0.000967477	0.00441051	0.0103875	0.00293995	3.39303	9	1602	0.000387599
Functional richness	U - Inland sparse vegetation	0.00125946	0.000177983	0.00415813	0.00908702	1.79562	4	482	0.12846
Functional richness	V - Vegetated man-made habitats	0.000423845	0.0125607	0.0281106	0.0348197	2.02093	5	123	0.0802557
Mean nearest taxon distance	N - Coastal habitats	0.019071	0.00307456	0.0284487	0.0894646	11.4733	9	634	9.27322e-17
Mean nearest taxon distance	P - Inland waters	0.00561749	0.0170647	0.0522475	0.00791858	2.16797	6	144	0.0494037
Mean nearest taxon distance	Q - Mires and wetlands	0.00452717	0.00189858	0.0141239	0.00362427	0.984717	16	636	0.471673
Mean nearest taxon distance	R - Grasslands	0.00387885	0.00279926	0.0213398	5.31475e-05	4.67404	42	6797	2.01848e-21
Mean nearest taxon distance	S - Shrublands and heathlands	0.0156947	0.0228632	0.11119	0.000529454	10.325	21	1226	2.12959e-31
Mean nearest taxon distance	T - Forests	0.00605596	0.0244501	0.0596862	0.00137091	14.8439	22	3240	4.28581e-53
Mean nearest taxon distance	U - Inland sparse vegetation	0.00343528	0.000223533	0.00917334	0.00290566	2.1166	8	1059	0.0317492
Mean nearest taxon distance	V - Vegetated man-made habitats	0.00826831	0.0238614	0.0330663	0.000902382	3.79835	9	483	0.000119979
Mean pairwise phylogenetic distance	N - Coastal habitats	0.0102408	0.000829122	0.0236093	0.0207758	4.13585	9	634	3.4087e-05
Mean pairwise phylogenetic distance	P - Inland waters	0.00709594	0.00768025	0.0238918	0.000766756	0.985288	6	144	0.437517
Mean pairwise phylogenetic distance	Q - Mires and wetlands	0.00392152	0.00331585	0.00968908	0.000242872	0.694403	16	636	0.801059
Mean pairwise phylogenetic distance	R - Grasslands	0.00436802	0.000882752	0.0223644	0.000606755	4.69988	42	6797	1.32404e-21
Mean pairwise phylogenetic distance	S - Shrublands and heathlands	0.00694368	0.0110225	0.0465365	0.0146922	5.02112	21	1226	1.31267e-12
Mean pairwise phylogenetic distance	T - Forests	0.0139535	0.000106818	0.0356648	0.000300249	7.75535	22	3240	3.08153e-24
Mean pairwise phylogenetic distance	U - Inland sparse vegetation	0.00279721	0.00306946	0.0151536	0.00989005	4.22226	8	1059	5.338e-05
Mean pairwise phylogenetic distance	V - Vegetated man-made habitats	0.0191071	0.00456077	0.0340587	0.000195502	3.2996	9	483	0.000641356
No. of generalists	N - Coastal habitats	0.00604754	0.00436112	0.0200267	0.000535989	1.88281	11	648	0.0386068
No. of generalists	P - Inland waters	0.000731295	0.000923596	0.070171	0.0291162	2.76946	6	148	0.0139792
No. of generalists	Q - Mires and wetlands	0.00192342	0.0180303	0.029984	0.00305327	2.38163	16	681	0.00180771
No. of generalists	R - Grasslands	0.00975285	0.00697727	0.0445849	0.000104828	11.0779	42	7110	3.95338e-70
No. of generalists	S - Shrublands and heathlands	0.0292213	0.0164293	0.0867397	0.00549243	9.46525	22	1302	1.27239e-29
No. of generalists	T - Forests	0.0106676	0.0352178	0.0731499	0.00071821	22.1074	20	3250	1.13371e-75
No. of generalists	U - Inland sparse vegetation	0.00252404	0.000711357	0.0159287	0.00572445	3.13624	8	983	0.00164788
No. of generalists	V - Vegetated man-made habitats	0.00379766	0.0248114	0.0708187	5.03772e-05	5.96523	9	486	6.16585e-08
No. of non-native species	N - Coastal habitats	0.0114465	0.00396008	0.0236966	0.00277249	2.46098	13	732	0.00280227
No. of non-native species	P - Inland waters	0.00287522	0.0071595	0.0167153	4.43669e-05	0.766309	6	167	0.597407
No. of non-native species	Q - Mires and wetlands	0.0058003	0.00387888	0.0188235	0.00436129	1.46754	16	691	0.105361
No. of non-native species	R - Grasslands	0.00452645	7.78995e-05	0.0223658	1.61921e-05	4.84039	42	7330	1.23817e-22
No. of non-native species	S - Shrublands and heathlands	0.0205487	0.00166657	0.0384358	0.00307256	4.23214	22	1368	2.57462e-10
No. of non-native species	T - Forests	0.00920856	0.000327439	0.0225499	0.0014197	5.19061	22	3294	3.78319e-14
No. of non-native species	U - Inland sparse vegetation	0.00634605	0.000435096	0.00978856	0.000700427	2.43395	8	1108	0.013074
No. of non-native species	V - Vegetated man-made habitats	0.00847829	0.00208566	0.0176324	0.00165271	1.74007	9	509	0.0773655
No. of Red List species	N - Coastal habitats	0.0208659	0.00160628	0.0398977	0.00560841	4.10688	13	732	1.39348e-06
No. of Red List species	P - Inland waters	0.0269271	0.00132674	0.0438128	0.00174815	2.21825	6	167	0.0437157
No. of Red List species	Q - Mires and wetlands	0.00219248	0.00373577	0.0315391	0.00100167	1.72785	16	691	0.0374477
No. of Red List species	R - Grasslands	0.000971623	0.000363685	0.00649206	0.000399048	1.44761	42	7330	0.0307726
No. of Red List species	S - Shrublands and heathlands	0.00811427	0.0094544	0.0353032	0.00938133	4.12799	22	1368	6.00225e-10
No. of Red List species	T - Forests	0.000732654	0.00517143	0.012927	2.49301e-05	2.87752	22	3294	8.25184e-06
No. of Red List species	U - Inland sparse vegetation	0.00324345	0.00206377	0.00785931	0.00444372	2.48274	8	1108	0.0113691
No. of Red List species	V - Vegetated man-made habitats	0.00423942	0.0141874	0.0658995	0.000446371	5.23844	9	509	7.79433e-07
No. of specialists	N - Coastal habitats	0.00432376	0.00209855	0.0414827	0.00354272	3.19512	11	648	0.00030377
No. of specialists	P - Inland waters	0.0520936	0.00638363	0.0984169	0.00224883	4.66848	6	148	0.000223263
No. of specialists	Q - Mires and wetlands	0.0109633	0.0120848	0.0686485	0.00165816	4.38255	16	681	2.81224e-08
No. of specialists	R - Grasslands	0.00262313	5.39543e-05	0.00544928	0.000782821	1.52176	42	7110	0.0165892
No. of specialists	S - Shrublands and heathlands	0.00386822	0.00174615	0.0133683	0.000682554	1.18717	22	1302	0.249235
No. of specialists	T - Forests	0.004931	0.00011378	0.012089	0.00516401	3.70603	20	3250	4.85473e-08
No. of specialists	U - Inland sparse vegetation	0.0126099	0.00460523	0.0258589	4.00837e-05	5.53634	8	983	7.2149e-07
No. of specialists	V - Vegetated man-made habitats	0.00921313	0.00101577	0.0181434	0.00552648	1.89476	9	486	0.0506183
Shannon diversity	N - Coastal habitats	0.022727	0.000765833	0.0341725	0.0492517	6.74098	13	732	2.5334e-12
Shannon diversity	P - Inland waters	0.00283488	0.00182318	0.00640437	0.0124588	0.670443	6	167	0.673659
Shannon diversity	Q - Mires and wetlands	0.0263969	0.0114164	0.0433323	0.00119369	3.8751	16	691	5.29122e-07
Shannon diversity	R - Grasslands	0.00554997	0.00747618	0.0494374	0.000483781	11.7238	42	7330	2.82767e-75
Shannon diversity	S - Shrublands and heathlands	0.00864819	0.0109629	0.0355467	0.00893149	4.25809	22	1368	2.08379e-10
Shannon diversity	T - Forests	0.0202922	0.00593331	0.0425006	0.000553982	11.1453	22	3294	5.12003e-38
Shannon diversity	U - Inland sparse vegetation	0.00257004	0.00609641	0.00835765	0.00308045	2.84161	8	1108	0.00397214
Shannon diversity	V - Vegetated man-made habitats	0.00196447	0.014784	0.0920317	0.0306718	9.16484	9	509	6.46733e-13
Species richness	N - Coastal habitats	0.0355855	0.00128831	0.0483677	0.116175	14.2018	13	732	1.28559e-28
Species richness	P - Inland waters	0.00379006	0.00385989	0.0117167	0.00212472	0.611314	6	167	0.721045
Species richness	Q - Mires and wetlands	0.0104983	0.0139122	0.0434572	0.00469794	3.37914	16	691	8.83259e-06
Species richness	R - Grasslands	0.00538036	0.00675073	0.0343427	0.000255419	8.55514	42	7330	1.55059e-50
Species richness	S - Shrublands and heathlands	0.0123463	0.00438675	0.046729	0.000400787	4.24201	22	1368	2.37557e-10
Species richness	T - Forests	0.0240625	0.012896	0.0726431	0.0017666	18.7646	22	3294	4.52561e-69
Species richness	U - Inland sparse vegetation	0.00741558	0.000803658	0.0109558	0.0052858	3.47276	8	1108	0.000576142
Species richness	V - Vegetated man-made habitats	0.00316694	0.0214103	0.192721	0.0168358	17.2897	9	509	4.98078e-25
