# Supplementary material for: Habitat-specific trends in taxonomic, functional, and phylogenetic diversity in European plant communities over a century
Source: Nat Commun. 2026 May 8;17:4208. doi: 10.1038/s41467-026-72112-5 (PMC13156317; doi:10.1038/s41467-026-72112-5)
Supplement: Supplementary file 8 — Supplementary Data 6 [file 41467_2026_72112_MOESM8_ESM.xlsx]

## Sheet: EUNIS level 1 habitat
Biodiversity index	EUNIS level 1 habitat type	Estimate	Standard error	t-statistic	p-value	Approximated lower 90% confidence interval	Approximated upper 90% confidence interval	No. of time series
Community-weighted mean niche width	MA - Marine habitats	0.0759561	0.027045	2.80851	0.00558574	0.0225524	0.12936	164
Community-weighted mean niche width	N - Coastal habitats	0.015361	0.00413226	3.71733	0.000214124	0.0072507	0.0234713	877
Community-weighted mean niche width	P - Inland waters	0.076697	0.0158109	4.85089	2.47551e-06	0.0455186	0.107875	200
Community-weighted mean niche width	Q - Mires and wetlands	0.0387521	0.00524266	7.39169	2.59104e-13	0.028467	0.0490371	1297
Community-weighted mean niche width	R - Grasslands	0.000255154	0.000842172	0.302972	0.761915	-0.00139559	0.0019059	16252
Community-weighted mean niche width	S - Shrublands and heathlands	0.00321753	0.00109947	2.92643	0.00346378	0.00106142	0.00537364	2212
Community-weighted mean niche width	T - Forests	0.0018853	0.000452124	4.16986	3.0775e-05	0.000999025	0.00277157	8669
Community-weighted mean niche width	U - Inland sparse vegetation	0.0168758	0.00323079	5.22342	2.07785e-07	0.010537	0.0232146	1171
Community-weighted mean niche width	V - Vegetated man-made habitats	0.0160244	0.003457	4.63535	3.94998e-06	0.00924201	0.0228068	1210
Cover	MA - Marine habitats	0.740795	0.511504	1.44827	0.149362	-0.268838	1.75043	173
Cover	N - Coastal habitats	0.879591	0.22522	3.90547	0.000100598	0.437612	1.32157	965
Cover	P - Inland waters	2.89592	1.68617	1.71745	0.0872305	-0.426242	6.21808	233
Cover	Q - Mires and wetlands	1.01967	0.364659	2.79622	0.005245	0.304296	1.73504	1328
Cover	R - Grasslands	0.964913	0.0835911	11.5432	1.03781e-30	0.801065	1.12876	17105
Cover	S - Shrublands and heathlands	-0.0456505	0.0734566	-0.621463	0.534355	-0.189696	0.098395	2380
Cover	T - Forests	-0.140101	0.0254314	-5.50899	3.71045e-08	-0.189952	-0.0902496	8833
Cover	U - Inland sparse vegetation	5.90129	0.507903	11.6189	7.27738e-30	4.90496	6.89762	1407
Cover	V - Vegetated man-made habitats	3.01243	0.434277	6.93667	6.39191e-12	2.16045	3.86442	1265
Cover of generalists	MA - Marine habitats	4.20493	3.22202	1.30506	0.193712	-2.15735	10.5672	164
Cover of generalists	N - Coastal habitats	2.9122	0.47877	6.08268	1.76398e-09	1.97253	3.85187	877
Cover of generalists	P - Inland waters	2.00998	0.770103	2.61001	0.00974251	0.491366	3.52859	200
Cover of generalists	Q - Mires and wetlands	16.0329	3.08775	5.19241	2.40812e-07	9.97532	22.0904	1297
Cover of generalists	R - Grasslands	0.602988	0.147376	4.09149	4.30682e-05	0.314114	0.891862	16252
Cover of generalists	S - Shrublands and heathlands	1.29787	0.323297	4.01447	6.15654e-05	0.663868	1.93186	2212
Cover of generalists	T - Forests	0.570711	0.113059	5.04789	4.55803e-07	0.349088	0.792334	8669
Cover of generalists	U - Inland sparse vegetation	2.70014	0.765464	3.52746	0.000435822	1.19831	4.20198	1171
Cover of generalists	V - Vegetated man-made habitats	5.67957	0.844316	6.72682	2.66925e-11	4.02308	7.33606	1210
Cover of non-native species	MA - Marine habitats	22.2278	14.3974	1.54388	0.124456	-6.19052	50.6461	173
Cover of non-native species	N - Coastal habitats	1.29795	0.426983	3.03981	0.0024312	0.460023	2.13587	965
Cover of non-native species	P - Inland waters	2.9489	2.03758	1.44725	0.149176	-1.06563	6.96342	233
Cover of non-native species	Q - Mires and wetlands	5.5373	1.68331	3.28954	0.00102985	2.23507	8.83953	1328
Cover of non-native species	R - Grasslands	1.36215	0.189718	7.17987	7.26463e-13	0.990282	1.73402	17105
Cover of non-native species	S - Shrublands and heathlands	0.575183	0.21947	2.62078	0.00882873	0.14481	1.00556	2380
Cover of non-native species	T - Forests	0.638068	0.0966096	6.6046	4.21605e-11	0.448691	0.827445	8833
Cover of non-native species	U - Inland sparse vegetation	-0.151136	0.25902	-0.583489	0.559658	-0.659244	0.356973	1407
Cover of non-native species	V - Vegetated man-made habitats	0.988987	0.92373	1.07064	0.284534	-0.823226	2.8012	1265
Cover of Red List species	MA - Marine habitats	2.88686	3.25353	0.887299	0.376157	-3.53513	9.30884	173
Cover of Red List species	N - Coastal habitats	-0.0926167	0.0492152	-1.88187	0.0601545	-0.189198	0.0039646	965
Cover of Red List species	P - Inland waters	-2.2076	0.717924	-3.07497	0.00235758	-3.62208	-0.793112	233
Cover of Red List species	Q - Mires and wetlands	2.54176	2.12	1.19894	0.230764	-1.61716	6.70067	1328
Cover of Red List species	R - Grasslands	0.993192	0.209453	4.74184	2.13497e-06	0.582642	1.40374	17105
Cover of Red List species	S - Shrublands and heathlands	0.269486	0.162727	1.65606	0.0978409	-0.0496152	0.588587	2380
Cover of Red List species	T - Forests	-0.00125732	0.0576548	-0.0218078	0.982602	-0.114274	0.111759	8833
Cover of Red List species	U - Inland sparse vegetation	0.491374	0.194767	2.52288	0.0117493	0.109309	0.87344	1407
Cover of Red List species	V - Vegetated man-made habitats	0.0204592	0.30924	0.0661597	0.947261	-0.586222	0.62714	1265
Cover of specialists	MA - Marine habitats	-1.25127	1.75035	-0.714869	0.475713	-4.70755	2.20501	164
Cover of specialists	N - Coastal habitats	-0.0234525	0.35653	-0.0657799	0.947568	-0.723206	0.676301	877
Cover of specialists	P - Inland waters	-3.42205	0.657677	-5.20324	4.85473e-07	-4.71896	-2.12514	200
Cover of specialists	Q - Mires and wetlands	0.737902	0.651578	1.13248	0.25764	-0.540362	2.01617	1297
Cover of specialists	R - Grasslands	0.0879983	0.0557742	1.57776	0.11464	-0.0213253	0.197322	16252
Cover of specialists	S - Shrublands and heathlands	0.185492	0.103894	1.7854	0.0743339	-0.0182479	0.389232	2212
Cover of specialists	T - Forests	-0.0216012	0.055451	-0.389555	0.696875	-0.130298	0.087096	8669
Cover of specialists	U - Inland sparse vegetation	-0.238582	0.100616	-2.37122	0.0178909	-0.43599	-0.0411743	1171
Cover of specialists	V - Vegetated man-made habitats	-0.662034	0.292528	-2.26315	0.0238032	-1.23595	-0.0881156	1210
Faith phylogenetic diversity	MA - Marine habitats	0.313696	0.985017	0.318467	0.750521	-1.63075	2.25814	171
Faith phylogenetic diversity	N - Coastal habitats	1.54247	0.243779	6.32732	3.92963e-10	1.06403	2.02091	900
Faith phylogenetic diversity	P - Inland waters	2.91823	1.67626	1.74092	0.0832589	-0.387482	6.22394	198
Faith phylogenetic diversity	Q - Mires and wetlands	4.14255	0.435267	9.51728	8.86364e-21	3.28862	4.99649	1246
Faith phylogenetic diversity	R - Grasslands	0.388059	0.0513717	7.55393	4.45885e-14	0.287364	0.488753	15464
Faith phylogenetic diversity	S - Shrublands and heathlands	0.450926	0.0917165	4.91652	9.47282e-07	0.271064	0.630787	2162
Faith phylogenetic diversity	T - Forests	-0.120847	0.0432999	-2.79093	0.00526755	-0.205725	-0.0359684	8440
Faith phylogenetic diversity	U - Inland sparse vegetation	1.5625	0.124042	12.5966	1.87471e-34	1.31916	1.80584	1331
Faith phylogenetic diversity	V - Vegetated man-made habitats	0.90123	0.252032	3.57586	0.000363163	0.406751	1.39571	1184
Functional divergence	MA - Marine habitats	-2.04641	1.84811	-1.1073	0.273165	-5.75324	1.66043	54
Functional divergence	N - Coastal habitats	-0.068929	0.127955	-0.538697	0.590359	-0.320384	0.182526	457
Functional divergence	P - Inland waters	-1.59503	0.713707	-2.23485	0.0323138	-3.04708	-0.142981	34
Functional divergence	Q - Mires and wetlands	0.490496	0.321784	1.5243	0.127968	-0.141481	1.12247	593
Functional divergence	R - Grasslands	0.125626	0.0619733	2.0271	0.042678	0.0041463	0.247106	10186
Functional divergence	S - Shrublands and heathlands	0.0457546	0.0806197	0.567536	0.570448	-0.112404	0.203913	1304
Functional divergence	T - Forests	-0.092047	0.0310558	-2.96392	0.00305155	-0.15293	-0.0311642	5089
Functional divergence	U - Inland sparse vegetation	-0.443336	0.196089	-2.26089	0.0240801	-0.828346	-0.0583258	683
Functional divergence	V - Vegetated man-made habitats	1.22357	0.510549	2.39659	0.0169326	0.220372	2.22678	478
Functional evenness	MA - Marine habitats	-0.819495	0.778447	-1.05273	0.297241	-2.38086	0.741872	54
Functional evenness	N - Coastal habitats	-0.559461	0.156743	-3.5693	0.000395903	-0.867489	-0.251434	457
Functional evenness	P - Inland waters	-0.624	1.78139	-0.350288	0.728349	-4.24827	3.00027	34
Functional evenness	Q - Mires and wetlands	0.0119101	0.450051	0.026464	0.978896	-0.87198	0.895801	593
Functional evenness	R - Grasslands	-0.0529505	0.253031	-0.209265	0.834246	-0.548941	0.44304	10186
Functional evenness	S - Shrublands and heathlands	0.0474114	0.147236	0.32201	0.747497	-0.241433	0.336256	1305
Functional evenness	T - Forests	-0.0415944	0.0741703	-0.560796	0.574961	-0.187	0.103811	5089
Functional evenness	U - Inland sparse vegetation	-0.752337	0.272618	-2.75967	0.00594123	-1.28761	-0.217065	683
Functional evenness	V - Vegetated man-made habitats	1.76183	1.41121	1.24845	0.212479	-1.01113	4.53478	478
Functional richness	MA - Marine habitats	1.22254	1.47637	0.828073	0.411343	-1.73869	4.18377	54
Functional richness	N - Coastal habitats	0.486649	0.158277	3.07467	0.00223388	0.175607	0.797692	457
Functional richness	P - Inland waters	1.52828	0.976758	1.56464	0.127207	-0.45895	3.51551	34
Functional richness	Q - Mires and wetlands	1.8268	0.382245	4.77913	2.22338e-06	1.07608	2.57752	593
Functional richness	R - Grasslands	0.406479	0.0576748	7.04777	1.93588e-12	0.293425	0.519533	10186
Functional richness	S - Shrublands and heathlands	0.380551	0.099975	3.80646	0.000147511	0.184421	0.57668	1305
Functional richness	T - Forests	-0.0215894	0.055533	-0.388767	0.697465	-0.130458	0.0872792	5089
Functional richness	U - Inland sparse vegetation	1.4124	0.174523	8.09294	2.67381e-15	1.06974	1.75507	683
Functional richness	V - Vegetated man-made habitats	0.955871	0.376212	2.54078	0.0113764	0.216634	1.69511	478
Mean nearest taxon distance	MA - Marine habitats	3.95172	2.92809	1.34959	0.178942	-1.82838	9.73182	171
Mean nearest taxon distance	N - Coastal habitats	0.201345	0.171595	1.17337	0.240958	-0.135429	0.538118	900
Mean nearest taxon distance	P - Inland waters	-0.365954	0.36912	-0.991422	0.322696	-1.09389	0.36198	198
Mean nearest taxon distance	Q - Mires and wetlands	0.822436	0.44417	1.85163	0.0643163	-0.048968	1.69384	1246
Mean nearest taxon distance	R - Grasslands	0.379381	0.100311	3.78205	0.000156127	0.18276	0.576001	15464
Mean nearest taxon distance	S - Shrublands and heathlands	-0.392015	0.123672	-3.16978	0.00154688	-0.634544	-0.149486	2162
Mean nearest taxon distance	T - Forests	-0.236036	0.0443941	-5.31683	1.08294e-07	-0.323059	-0.149012	8440
Mean nearest taxon distance	U - Inland sparse vegetation	-0.571473	0.203449	-2.80893	0.00504343	-0.970589	-0.172357	1331
Mean nearest taxon distance	V - Vegetated man-made habitats	-0.263201	0.332942	-0.79053	0.429377	-0.916423	0.390022	1184
Mean pairwise phylogenetic distance	MA - Marine habitats	-0.356575	1.26308	-0.282305	0.778053	-2.84992	2.13677	171
Mean pairwise phylogenetic distance	N - Coastal habitats	1.50304	0.199045	7.55127	1.05823e-13	1.1124	1.89369	900
Mean pairwise phylogenetic distance	P - Inland waters	1.61594	0.993301	1.62683	0.105371	-0.342932	3.5748	198
Mean pairwise phylogenetic distance	Q - Mires and wetlands	6.29221	2.01338	3.12519	0.00181796	2.34221	10.2422	1246
Mean pairwise phylogenetic distance	R - Grasslands	0.224583	0.0502315	4.47095	7.84263e-06	0.126123	0.323042	15464
Mean pairwise phylogenetic distance	S - Shrublands and heathlands	0.0882376	0.101807	0.866713	0.386196	-0.111413	0.287888	2162
Mean pairwise phylogenetic distance	T - Forests	-0.406649	0.0527618	-7.70725	1.43148e-14	-0.510075	-0.303223	8440
Mean pairwise phylogenetic distance	U - Inland sparse vegetation	0.796365	0.193359	4.11858	4.04716e-05	0.417043	1.17569	1331
Mean pairwise phylogenetic distance	V - Vegetated man-made habitats	0.592591	0.206026	2.87629	0.00409604	0.188373	0.996809	1184
No. of generalists	MA - Marine habitats	0.177797	1.58797	0.111965	0.910989	-2.95784	3.31344	164
No. of generalists	N - Coastal habitats	1.43784	0.232972	6.17172	1.03169e-09	0.980591	1.89509	877
No. of generalists	P - Inland waters	1.28456	0.467664	2.74677	0.00657079	0.362351	2.20678	200
No. of generalists	Q - Mires and wetlands	6.73723	0.697256	9.66249	2.24212e-21	5.36936	8.10511	1297
No. of generalists	R - Grasslands	0.16909	0.0762698	2.217	0.0266369	0.0195929	0.318587	16252
No. of generalists	S - Shrublands and heathlands	0.726309	0.17997	4.03573	5.62837e-05	0.373382	1.07924	2212
No. of generalists	T - Forests	0.345433	0.072202	4.78425	1.74462e-06	0.203899	0.486966	8669
No. of generalists	U - Inland sparse vegetation	1.28337	0.177105	7.24638	7.75221e-13	0.935889	1.63084	1171
No. of generalists	V - Vegetated man-made habitats	2.90237	0.42225	6.87358	1.00065e-11	2.07394	3.73079	1210
No. of non-native species	MA - Marine habitats	2.13865	1.56609	1.3656	0.173848	-0.952582	5.22989	173
No. of non-native species	N - Coastal habitats	0.184402	0.175943	1.04808	0.294865	-0.160874	0.529679	965
No. of non-native species	P - Inland waters	0.862863	0.437119	1.97398	0.0495705	0.0016338	1.72409	233
No. of non-native species	Q - Mires and wetlands	1.52641	0.448087	3.40651	0.000677675	0.647375	2.40545	1328
No. of non-native species	R - Grasslands	0.360436	0.070244	5.13119	2.9106e-07	0.22275	0.498121	17105
No. of non-native species	S - Shrublands and heathlands	0.168296	0.0952456	1.76697	0.0773619	-0.0184771	0.355069	2380
No. of non-native species	T - Forests	0.328347	0.043912	7.47739	8.30567e-14	0.24227	0.414425	8833
No. of non-native species	U - Inland sparse vegetation	-0.293412	0.125818	-2.33203	0.0198395	-0.540224	-0.0466007	1407
No. of non-native species	V - Vegetated man-made habitats	-0.239692	0.294988	-0.812549	0.41663	-0.818411	0.339027	1265
No. of Red List species	MA - Marine habitats	0.704812	1.23998	0.568407	0.5705	-1.74272	3.15235	173
No. of Red List species	N - Coastal habitats	-0.0840993	0.0340281	-2.47146	0.0136279	-0.150877	-0.0173216	965
No. of Red List species	P - Inland waters	-0.892606	0.306295	-2.9142	0.0039148	-1.49608	-0.28913	233
No. of Red List species	Q - Mires and wetlands	0.00500686	0.322994	0.0155014	0.987634	-0.628627	0.638641	1328
No. of Red List species	R - Grasslands	0.3677	0.0794385	4.62874	3.70601e-06	0.211993	0.523408	17105
No. of Red List species	S - Shrublands and heathlands	0.0706724	0.0792507	0.891758	0.372613	-0.0847351	0.22608	2380
No. of Red List species	T - Forests	-0.0775169	0.0380717	-2.03608	0.0417721	-0.152146	-0.00288763	8833
No. of Red List species	U - Inland sparse vegetation	0.516712	0.1114	4.63833	3.83907e-06	0.298183	0.735241	1407
No. of Red List species	V - Vegetated man-made habitats	0.0660087	0.184758	0.35727	0.720949	-0.296458	0.428475	1265
No. of specialists	MA - Marine habitats	2.29218	2.94692	0.777822	0.437802	-3.52688	8.11124	164
No. of specialists	N - Coastal habitats	-0.165166	0.192834	-0.856523	0.391943	-0.543636	0.213303	877
No. of specialists	P - Inland waters	-1.27709	0.301272	-4.23901	3.4345e-05	-1.87119	-0.682998	200
No. of specialists	Q - Mires and wetlands	-0.221767	0.186516	-1.189	0.234659	-0.587674	0.14414	1297
No. of specialists	R - Grasslands	0.112436	0.0476119	2.36151	0.0182123	0.0191115	0.205761	16252
No. of specialists	S - Shrublands and heathlands	0.172868	0.0659208	2.62236	0.00879227	0.0435948	0.302141	2212
No. of specialists	T - Forests	-0.143001	0.0335732	-4.25939	2.07149e-05	-0.208813	-0.0771899	8669
No. of specialists	U - Inland sparse vegetation	0.777753	0.127096	6.11939	1.27937e-09	0.52839	1.02712	1171
No. of specialists	V - Vegetated man-made habitats	-0.407112	0.168475	-2.41646	0.0158198	-0.737647	-0.0765765	1210
Shannon diversity	MA - Marine habitats	-1.70471	0.933096	-1.82694	0.0694416	-3.54651	0.13708	173
Shannon diversity	N - Coastal habitats	1.5406	0.254231	6.05984	1.9522e-09	1.04169	2.03951	965
Shannon diversity	P - Inland waters	1.51566	0.571756	2.65089	0.008581	0.389164	2.64216	233
Shannon diversity	Q - Mires and wetlands	4.41229	0.399811	11.036	3.73165e-27	3.62796	5.19662	1328
Shannon diversity	R - Grasslands	-0.10497	0.0381181	-2.75381	0.00589687	-0.179685	-0.0302545	17105
Shannon diversity	S - Shrublands and heathlands	0.189799	0.0861947	2.20198	0.0277625	0.0207744	0.358823	2380
Shannon diversity	T - Forests	-0.171488	0.0476726	-3.5972	0.000323421	-0.264937	-0.0780385	8833
Shannon diversity	U - Inland sparse vegetation	2.51671	0.329608	7.63548	4.13379e-14	1.87014	3.16329	1407
Shannon diversity	V - Vegetated man-made habitats	0.818278	0.192709	4.24618	2.33356e-05	0.440213	1.19634	1265
Species richness	MA - Marine habitats	-0.0757751	1.04804	-0.0723014	0.942446	-2.14446	1.99291	173
Species richness	N - Coastal habitats	1.79379	0.372145	4.82014	1.66587e-06	1.06348	2.5241	965
Species richness	P - Inland waters	3.16621	1.09378	2.89474	0.00415663	1.0112	5.32123	233
Species richness	Q - Mires and wetlands	5.01738	0.419373	11.964	2.11873e-31	4.19467	5.84009	1328
Species richness	R - Grasslands	0.420218	0.0529603	7.93459	2.24166e-15	0.316411	0.524026	17105
Species richness	S - Shrublands and heathlands	0.510027	0.105302	4.8435	1.35773e-06	0.303535	0.71652	2380
Species richness	T - Forests	-0.0258057	0.0774881	-0.333028	0.739121	-0.1777	0.126089	8833
Species richness	U - Inland sparse vegetation	1.95939	0.155266	12.6195	1.15411e-34	1.65481	2.26397	1407
Species richness	V - Vegetated man-made habitats	1.8605	0.397182	4.68424	3.11359e-06	1.08129	2.63971	1265

## Sheet: EUNIS 1 and change trajectory
Biodiversity index	EUNIS level 1 habitat type	Habitat change trajectory	Estimate	Standard error	t-statistic	p-value	Approximated lower 90% confidence interval	Approximated upper 90% confidence interval	No. of time series
Community-weighted mean niche width	MA - Marine habitats	other	0.0414958	0.0608131	0.68235	0.516954	-0.102304	0.185296	8
Community-weighted mean niche width	MA - Marine habitats	stable	0.0132588	#N/A	#N/A	#N/A	#N/A	#N/A	1
Community-weighted mean niche width	MA - Marine habitats	succession	0.0781915	0.0367446	2.12797	0.0370782	0.00482857	0.151554	67
Community-weighted mean niche width	MA - Marine habitats	unassigned	0.0779453	0.0424462	1.83633	0.0697241	-0.00642113	0.162312	88
Community-weighted mean niche width	N - Coastal habitats	disturbance	-0.0322063	0.0262975	-1.22469	0.233087	-0.0866069	0.0221942	24
Community-weighted mean niche width	N - Coastal habitats	other	0.0278837	0.0255839	1.08989	0.278736	-0.022959	0.0787264	89
Community-weighted mean niche width	N - Coastal habitats	stable	0.00742576	0.00440999	1.68385	0.0929329	-0.00124194	0.0160935	433
Community-weighted mean niche width	N - Coastal habitats	succession	0.0243189	0.00510692	4.76195	2.89604e-06	0.014272	0.0343658	325
Community-weighted mean niche width	N - Coastal habitats	unassigned	0.0986355	0.114605	0.860658	0.428757	-0.195965	0.393236	6
Community-weighted mean niche width	P - Inland waters	other	0.0575986	0.0254856	2.26004	0.0416278	0.0025403	0.112657	14
Community-weighted mean niche width	P - Inland waters	stable	0.0109878	0.00893766	1.22939	0.222062	-0.00676312	0.0287388	93
Community-weighted mean niche width	P - Inland waters	succession	0.137948	0.0304565	4.52935	1.77118e-05	0.0774591	0.198438	93
Community-weighted mean niche width	Q - Mires and wetlands	disturbance	-0.00732511	0.00990312	-0.739677	0.460428	-0.026862	0.0122118	187
Community-weighted mean niche width	Q - Mires and wetlands	other	0.0293974	0.0122221	2.40526	0.0169419	0.00531736	0.0534774	234
Community-weighted mean niche width	Q - Mires and wetlands	stable	0.0199524	0.00858302	2.32463	0.020551	0.00308304	0.0368217	436
Community-weighted mean niche width	Q - Mires and wetlands	succession	0.0951486	0.0114071	8.34116	1.45149e-15	0.0727181	0.117579	373
Community-weighted mean niche width	Q - Mires and wetlands	unassigned	0.0207385	0.0158258	1.31042	0.194595	-0.0108588	0.0523358	67
Community-weighted mean niche width	R - Grasslands	disturbance	-0.032794	0.00830739	-3.94757	8.69582e-05	-0.0491045	-0.0164835	698
Community-weighted mean niche width	R - Grasslands	other	0.00121946	0.00153817	0.792797	0.427933	-0.00179602	0.00423493	5090
Community-weighted mean niche width	R - Grasslands	stable	0.00421046	0.00120917	3.48209	0.000500992	0.00184005	0.00658086	6109
Community-weighted mean niche width	R - Grasslands	succession	-0.00083027	0.00278099	-0.298552	0.765328	-0.00628589	0.00462535	1326
Community-weighted mean niche width	R - Grasslands	unassigned	-0.00101786	0.0016542	-0.615319	0.53839	-0.00426132	0.0022256	3029
Community-weighted mean niche width	S - Shrublands and heathlands	disturbance	0.00997287	0.00344241	2.89707	0.00392924	0.00320977	0.016736	509
Community-weighted mean niche width	S - Shrublands and heathlands	other	-0.000994177	0.00250559	-0.396783	0.691713	-0.00591814	0.00392979	456
Community-weighted mean niche width	S - Shrublands and heathlands	stable	0.000870558	0.00110143	0.790387	0.42949	-0.00129083	0.00303195	999
Community-weighted mean niche width	S - Shrublands and heathlands	succession	0.0129903	0.00395903	3.28117	0.00129501	0.0051654	0.0208151	146
Community-weighted mean niche width	S - Shrublands and heathlands	unassigned	-0.00179902	0.00308413	-0.583314	0.560982	-0.0079171	0.00431907	102
Community-weighted mean niche width	T - Forests	disturbance	0.00757189	0.0083777	0.903816	0.366681	-0.00890198	0.0240458	371
Community-weighted mean niche width	T - Forests	other	0.00113435	0.000678781	1.67116	0.0948049	-0.000196626	0.00246533	2721
Community-weighted mean niche width	T - Forests	stable	0.00153949	0.000362559	4.24617	2.22551e-05	0.000828663	0.00225031	3877
Community-weighted mean niche width	T - Forests	succession	0.00464588	0.00151388	3.06886	0.00255361	0.00165443	0.00763733	150
Community-weighted mean niche width	T - Forests	unassigned	0.00252008	0.000593416	4.24674	2.29806e-05	0.0013561	0.00368406	1550
Community-weighted mean niche width	U - Inland sparse vegetation	disturbance	0.253566	0.26262	0.965523	0.511166	-3.08334	3.59047	2
Community-weighted mean niche width	U - Inland sparse vegetation	other	-0.0239037	0.0232846	-1.02659	0.309192	-0.0705866	0.0227792	55
Community-weighted mean niche width	U - Inland sparse vegetation	stable	0.0241766	0.00423474	5.70911	1.60097e-08	0.0158641	0.0324891	800
Community-weighted mean niche width	U - Inland sparse vegetation	succession	0.00862861	0.00378192	2.28154	0.0232216	0.00118595	0.0160713	299
Community-weighted mean niche width	U - Inland sparse vegetation	unassigned	0.0107462	0.0174341	0.61639	0.54753	-0.0266462	0.0481385	15
Community-weighted mean niche width	V - Vegetated man-made habitats	disturbance	0.0771866	0.0377788	2.04312	0.0493486	0.000233711	0.15414	33
Community-weighted mean niche width	V - Vegetated man-made habitats	other	0.0150373	0.00416689	3.60876	0.000333922	0.00685347	0.0232211	588
Community-weighted mean niche width	V - Vegetated man-made habitats	stable	-0.00698313	0.00916749	-0.761727	0.44689	-0.0250323	0.011066	270
Community-weighted mean niche width	V - Vegetated man-made habitats	succession	0.0213469	0.00638722	3.34212	0.000934936	0.00877827	0.0339155	306
Community-weighted mean niche width	V - Vegetated man-made habitats	unassigned	0.0756414	0.0604809	1.25067	0.234893	-0.0561351	0.207418	13
Cover	MA - Marine habitats	other	-0.61222	1.49211	-0.410306	0.693849	-4.14049	2.91605	8
Cover	MA - Marine habitats	stable	-1.91533	2.63698	-0.726337	0.600086	-35.4213	31.5906	2
Cover	MA - Marine habitats	succession	0.414954	0.570513	0.727335	0.469447	-0.722899	1.55281	71
Cover	MA - Marine habitats	unassigned	1.21893	0.865413	1.4085	0.162392	-0.500106	2.93797	92
Cover	N - Coastal habitats	disturbance	-0.536446	1.14918	-0.46681	0.644124	-2.88678	1.81388	30
Cover	N - Coastal habitats	other	-0.800231	1.13287	-0.706377	0.481489	-3.04601	1.44554	108
Cover	N - Coastal habitats	stable	1.07678	0.273954	3.9305	9.74552e-05	0.538457	1.6151	473
Cover	N - Coastal habitats	succession	1.43076	0.314576	4.5482	7.51577e-06	0.812015	2.0495	344
Cover	N - Coastal habitats	unassigned	-1.66238	2.98935	-0.5561	0.591697	-8.42476	5.10001	10
Cover	P - Inland waters	other	1.60008	5.61599	0.284915	0.778639	-10.1147	13.3148	21
Cover	P - Inland waters	stable	-1.12781	1.10017	-1.02513	0.307702	-3.30973	1.0541	104
Cover	P - Inland waters	succession	6.6642	3.26355	2.04201	0.0436332	0.193901	13.1345	107
Cover	P - Inland waters	unassigned	7.13433	#N/A	#N/A	#N/A	#N/A	#N/A	1
Cover	Q - Mires and wetlands	disturbance	-0.292728	0.423445	-0.691302	0.490206	-1.1279	0.542445	194
Cover	Q - Mires and wetlands	other	0.747321	0.807067	0.925971	0.355391	-0.842519	2.33716	241
Cover	Q - Mires and wetlands	stable	0.799815	0.800841	0.998719	0.31848	-0.774133	2.37376	441
Cover	Q - Mires and wetlands	succession	2.23593	0.665783	3.35834	0.000862753	0.92688	3.54497	384
Cover	Q - Mires and wetlands	unassigned	0.658456	0.962649	0.684005	0.496331	-1.263	2.57991	68
Cover	R - Grasslands	disturbance	0.116711	0.380177	0.306991	0.758934	-0.629613	0.863035	760
Cover	R - Grasslands	other	0.853145	0.121825	7.00306	2.81156e-12	0.614319	1.09197	5375
Cover	R - Grasslands	stable	0.179699	0.0679952	2.64281	0.00824238	0.0464049	0.312993	6297
Cover	R - Grasslands	succession	2.53388	0.316915	7.99548	2.71571e-15	1.9122	3.15557	1375
Cover	R - Grasslands	unassigned	1.94173	0.310363	6.25633	4.4489e-10	1.33321	2.55026	3298
Cover	S - Shrublands and heathlands	disturbance	-0.965365	0.198897	-4.85359	1.59174e-06	-1.35608	-0.574653	538
Cover	S - Shrublands and heathlands	other	0.0727492	0.217412	0.334614	0.738062	-0.354446	0.499944	482
Cover	S - Shrublands and heathlands	stable	0.173701	0.0754288	2.30284	0.0214775	0.0256967	0.321705	1078
Cover	S - Shrublands and heathlands	succession	0.5185	0.206165	2.51498	0.0129036	0.111306	0.925695	159
Cover	S - Shrublands and heathlands	unassigned	0.436222	0.202374	2.15553	0.0330841	0.0356035	0.836841	123
Cover	T - Forests	disturbance	-1.17869	0.216842	-5.43573	9.77737e-08	-1.60505	-0.752334	381
Cover	T - Forests	other	-0.278798	0.062181	-4.48366	7.63408e-06	-0.400724	-0.156873	2787
Cover	T - Forests	stable	0.0240109	0.0252294	0.951702	0.341307	-0.0254532	0.0734749	3909
Cover	T - Forests	succession	0.0712119	0.0453527	1.57018	0.11848	-0.0184008	0.160824	151
Cover	T - Forests	unassigned	-0.0991572	0.0397249	-2.49609	0.0126566	-0.177075	-0.021239	1605
Cover	U - Inland sparse vegetation	disturbance	151.908	101.436	1.49758	0.374808	-1136.95	1440.77	2
Cover	U - Inland sparse vegetation	other	6.43725	2.3301	2.76265	0.00716733	1.79744	11.0771	78
Cover	U - Inland sparse vegetation	stable	6.29351	0.693385	9.0765	6.42655e-19	4.93275	7.65427	942
Cover	U - Inland sparse vegetation	succession	4.69932	0.45976	10.2213	1.19897e-21	3.7951	5.60354	353
Cover	U - Inland sparse vegetation	unassigned	2.66586	1.97617	1.349	0.187108	-1.36456	6.69628	32
Cover	V - Vegetated man-made habitats	disturbance	1.2618	3.01801	0.41809	0.678174	-4.84269	7.36629	40
Cover	V - Vegetated man-made habitats	other	2.3974	0.660931	3.62731	0.000310393	1.09942	3.69538	610
Cover	V - Vegetated man-made habitats	stable	2.16531	0.73239	2.95649	0.00337665	0.723617	3.60699	281
Cover	V - Vegetated man-made habitats	succession	4.35962	0.854943	5.09932	5.86686e-07	2.67757	6.04168	319
Cover	V - Vegetated man-made habitats	unassigned	2.88935	3.70828	0.77916	0.448856	-5.06413	10.8428	15
Cover of generalists	MA - Marine habitats	other	-16.6198	8.32424	-1.99655	0.0860556	-36.3035	3.06391	8
Cover of generalists	MA - Marine habitats	stable	0	#N/A	#N/A	#N/A	#N/A	#N/A	1
Cover of generalists	MA - Marine habitats	succession	0.911862	1.73031	0.526992	0.599966	-2.54282	4.36655	67
Cover of generalists	MA - Marine habitats	unassigned	9.2498	5.97735	1.54748	0.125379	-2.63082	21.1304	88
Cover of generalists	N - Coastal habitats	disturbance	-2.60536	3.43363	-0.758776	0.455693	-9.70837	4.49765	24
Cover of generalists	N - Coastal habitats	other	4.01061	1.76213	2.276	0.0252733	0.508747	7.51247	89
Cover of generalists	N - Coastal habitats	stable	2.75165	0.708796	3.88215	0.000119721	1.35854	4.14477	433
Cover of generalists	N - Coastal habitats	succession	3.37256	0.673332	5.00876	9.02e-07	2.0479	4.69721	325
Cover of generalists	N - Coastal habitats	unassigned	-3.63668	3.3462	-1.08681	0.326715	-12.2384	4.965	6
Cover of generalists	P - Inland waters	other	7.11666	6.93248	1.02657	0.323347	-7.86005	22.0934	14
Cover of generalists	P - Inland waters	stable	1.55391	0.691968	2.24564	0.0271213	0.179606	2.92822	93
Cover of generalists	P - Inland waters	succession	1.7603	1.11961	1.57225	0.119326	-0.463337	3.98393	93
Cover of generalists	Q - Mires and wetlands	disturbance	19.9921	4.10065	4.87535	2.32114e-06	11.9023	28.0819	187
Cover of generalists	Q - Mires and wetlands	other	22.5707	6.67745	3.38013	0.000849334	9.41478	35.7266	234
Cover of generalists	Q - Mires and wetlands	stable	11.1602	8.06651	1.38353	0.167213	-4.69394	27.0144	436
Cover of generalists	Q - Mires and wetlands	succession	16.5599	2.64186	6.26828	1.01178e-09	11.3651	21.7548	373
Cover of generalists	Q - Mires and wetlands	unassigned	7.96582	4.52659	1.75978	0.0830787	-1.07182	17.0035	67
Cover of generalists	R - Grasslands	disturbance	-2.82138	1.2286	-2.29643	0.0219472	-5.23357	-0.409189	698
Cover of generalists	R - Grasslands	other	0.983903	0.296634	3.31689	0.000916645	0.402372	1.56543	5090
Cover of generalists	R - Grasslands	stable	0.707744	0.172087	4.11271	3.96182e-05	0.370393	1.0451	6109
Cover of generalists	R - Grasslands	succession	-0.318186	0.639801	-0.49732	0.619046	-1.57332	0.936947	1326
Cover of generalists	R - Grasslands	unassigned	0.882965	0.303264	2.91154	0.00362284	0.28834	1.47759	3029
Cover of generalists	S - Shrublands and heathlands	disturbance	6.46872	1.06378	6.08088	2.35133e-09	4.37877	8.55867	509
Cover of generalists	S - Shrublands and heathlands	other	-0.219689	0.667616	-0.329065	0.742258	-1.53168	1.0923	456
Cover of generalists	S - Shrublands and heathlands	stable	0.0902344	0.304224	0.296605	0.766829	-0.506757	0.687226	999
Cover of generalists	S - Shrublands and heathlands	succession	-1.60609	1.03729	-1.54835	0.123719	-3.65625	0.444077	146
Cover of generalists	S - Shrublands and heathlands	unassigned	0.515076	0.957296	0.538053	0.591724	-1.38394	2.41409	102
Cover of generalists	T - Forests	disturbance	15.8305	1.98562	7.97254	1.95377e-14	11.9259	19.735	371
Cover of generalists	T - Forests	other	0.213213	0.157489	1.35383	0.175902	-0.0955959	0.522023	2721
Cover of generalists	T - Forests	stable	-0.0473007	0.0856828	-0.552045	0.58095	-0.215288	0.120687	3877
Cover of generalists	T - Forests	succession	0.329174	0.352986	0.932542	0.352565	-0.368331	1.02668	150
Cover of generalists	T - Forests	unassigned	-0.666179	0.169506	-3.93012	8.86436e-05	-0.998664	-0.333693	1550
Cover of generalists	U - Inland sparse vegetation	disturbance	290.566	231.772	1.25367	0.428644	-2654.38	3235.51	2
Cover of generalists	U - Inland sparse vegetation	other	2.52231	1.14141	2.20981	0.0313781	0.23391	4.81071	55
Cover of generalists	U - Inland sparse vegetation	stable	1.79839	0.991249	1.81427	0.0700108	-0.147364	3.74415	800
Cover of generalists	U - Inland sparse vegetation	succession	3.63634	0.697259	5.21519	3.44179e-07	2.26416	5.00851	299
Cover of generalists	U - Inland sparse vegetation	unassigned	0.834762	0.674808	1.23704	0.236422	-0.612556	2.28208	15
Cover of generalists	V - Vegetated man-made habitats	disturbance	9.12562	4.6315	1.97034	0.057504	-0.308436	18.5597	33
Cover of generalists	V - Vegetated man-made habitats	other	4.29542	1.31862	3.2575	0.00118884	1.70562	6.88521	588
Cover of generalists	V - Vegetated man-made habitats	stable	0.786507	0.926977	0.848465	0.396934	-1.03854	2.61156	270
Cover of generalists	V - Vegetated man-made habitats	succession	9.29061	1.74746	5.31664	2.04666e-07	5.85201	12.7292	306
Cover of generalists	V - Vegetated man-made habitats	unassigned	10.9715	7.28733	1.50556	0.15804	-4.90619	26.8493	13
Cover of non-native species	MA - Marine habitats	other	0.718611	0.748034	0.960666	0.36872	-1.05021	2.48743	8
Cover of non-native species	MA - Marine habitats	stable	0	0	#N/A	#N/A	0	0	2
Cover of non-native species	MA - Marine habitats	succession	0.899289	0.548681	1.639	0.1057	-0.195021	1.9936	71
Cover of non-native species	MA - Marine habitats	unassigned	44.1503	27.9856	1.57761	0.118126	-11.4396	99.7403	92
Cover of non-native species	N - Coastal habitats	disturbance	6.34754	3.72544	1.70383	0.0991065	-1.27185	13.9669	30
Cover of non-native species	N - Coastal habitats	other	-0.176869	1.26871	-0.139409	0.889389	-2.69194	2.3382	108
Cover of non-native species	N - Coastal habitats	stable	1.46811	0.633024	2.3192	0.0208104	0.224213	2.712	473
Cover of non-native species	N - Coastal habitats	succession	1.00181	0.606331	1.65226	0.0993976	-0.190782	2.19441	344
Cover of non-native species	N - Coastal habitats	unassigned	5.46173	6.39545	0.854002	0.415256	-9.00578	19.9292	10
Cover of non-native species	P - Inland waters	other	-0.755253	4.25363	-0.177555	0.860859	-9.62817	8.11766	21
Cover of non-native species	P - Inland waters	stable	-0.00710144	0.423418	-0.0167717	0.986651	-0.846852	0.832649	104
Cover of non-native species	P - Inland waters	succession	6.37771	4.26052	1.49693	0.137383	-2.06919	14.8246	107
Cover of non-native species	P - Inland waters	unassigned	0	#N/A	#N/A	#N/A	#N/A	#N/A	1
Cover of non-native species	Q - Mires and wetlands	disturbance	6.12883	5.16844	1.18582	0.237152	-4.06505	16.3227	194
Cover of non-native species	Q - Mires and wetlands	other	5.98557	2.10765	2.83992	0.00489953	1.83371	10.1374	241
Cover of non-native species	Q - Mires and wetlands	stable	0.201464	0.282377	0.713459	0.47594	-0.353511	0.75644	441
Cover of non-native species	Q - Mires and wetlands	succession	11.4896	4.93177	2.32972	0.0203402	1.79289	21.1864	384
Cover of non-native species	Q - Mires and wetlands	unassigned	1.48658	0.931094	1.59659	0.115063	-0.371894	3.34505	68
Cover of non-native species	R - Grasslands	disturbance	2.96538	1.16047	2.55533	0.0108024	0.687276	5.24349	760
Cover of non-native species	R - Grasslands	other	1.30749	0.321186	4.07081	4.75226e-05	0.677832	1.93714	5375
Cover of non-native species	R - Grasslands	stable	1.76818	0.343218	5.15178	2.65874e-07	1.09536	2.44101	6297
Cover of non-native species	R - Grasslands	succession	1.11086	0.513722	2.16237	0.030762	0.103091	2.11862	1375
Cover of non-native species	R - Grasslands	unassigned	0.572548	0.398864	1.43544	0.151255	-0.209499	1.35459	3298
Cover of non-native species	S - Shrublands and heathlands	disturbance	-0.0229931	0.391317	-0.0587582	0.953167	-0.791692	0.745706	538
Cover of non-native species	S - Shrublands and heathlands	other	0.975223	0.641981	1.51908	0.129398	-0.286211	2.23666	482
Cover of non-native species	S - Shrublands and heathlands	stable	0.661679	0.304794	2.17091	0.0301559	0.0636225	1.25974	1078
Cover of non-native species	S - Shrublands and heathlands	succession	-0.0412135	0.744363	-0.0553674	0.955916	-1.5114	1.42897	159
Cover of non-native species	S - Shrublands and heathlands	unassigned	1.47474	0.857319	1.72018	0.0879354	-0.222406	3.17189	123
Cover of non-native species	T - Forests	disturbance	0.549289	0.738643	0.743646	0.45755	-0.903051	2.00163	381
Cover of non-native species	T - Forests	other	0.73684	0.22569	3.26482	0.00110857	0.294302	1.17938	2787
Cover of non-native species	T - Forests	stable	0.653184	0.118466	5.51367	3.74147e-08	0.420923	0.885446	3909
Cover of non-native species	T - Forests	succession	1.765	0.42504	4.15255	5.49654e-05	0.925162	2.60484	151
Cover of non-native species	T - Forests	unassigned	0.344634	0.127982	2.69282	0.00715875	0.0936036	0.595664	1605
Cover of non-native species	U - Inland sparse vegetation	disturbance	-12.6222	52.3225	-0.241238	0.849303	-677.442	652.198	2
Cover of non-native species	U - Inland sparse vegetation	other	-0.494704	0.645512	-0.766373	0.445797	-1.78008	0.790676	78
Cover of non-native species	U - Inland sparse vegetation	stable	-0.299821	0.120516	-2.48781	0.0130255	-0.536332	-0.0633093	942
Cover of non-native species	U - Inland sparse vegetation	succession	0.270768	0.889734	0.304325	0.76106	-1.47909	2.02063	353
Cover of non-native species	U - Inland sparse vegetation	unassigned	0	0	#N/A	#N/A	0	0	32
Cover of non-native species	V - Vegetated man-made habitats	disturbance	-4.10508	9.04287	-0.453958	0.652376	-22.396	14.1858	40
Cover of non-native species	V - Vegetated man-made habitats	other	3.21426	1.18419	2.71431	0.00682947	0.888671	5.53986	610
Cover of non-native species	V - Vegetated man-made habitats	stable	-1.3307	0.903385	-1.47302	0.141869	-3.10899	0.447584	281
Cover of non-native species	V - Vegetated man-made habitats	succession	-0.630633	2.26311	-0.278657	0.780689	-5.0832	3.82194	319
Cover of non-native species	V - Vegetated man-made habitats	unassigned	4.17885	3.81172	1.09632	0.291441	-3.99647	12.3542	15
Cover of Red List species	MA - Marine habitats	other	1.86859	1.26218	1.48045	0.182298	-1.11598	4.85316	8
Cover of Red List species	MA - Marine habitats	stable	0	0	#N/A	#N/A	0	0	2
Cover of Red List species	MA - Marine habitats	succession	-0.690465	2.64506	-0.26104	0.794828	-5.96586	4.58493	71
Cover of Red List species	MA - Marine habitats	unassigned	6.30876	5.94582	1.06104	0.291479	-5.50187	18.1194	92
Cover of Red List species	N - Coastal habitats	disturbance	-0.035719	0.0363296	-0.983192	0.333645	-0.110021	0.0385834	30
Cover of Red List species	N - Coastal habitats	other	-0.11249	0.0789765	-1.42435	0.157256	-0.269052	0.0440718	108
Cover of Red List species	N - Coastal habitats	stable	-0.05851	0.0607455	-0.963198	0.335941	-0.177875	0.0608551	473
Cover of Red List species	N - Coastal habitats	succession	-0.145286	0.109924	-1.32169	0.187151	-0.361495	0.0709239	344
Cover of Red List species	N - Coastal habitats	unassigned	0	0	#N/A	#N/A	0	0	10
Cover of Red List species	P - Inland waters	other	-3.14318	1.48998	-2.10954	0.0476975	-6.25122	-0.035134	21
Cover of Red List species	P - Inland waters	stable	-2.73517	0.966685	-2.82943	0.00560621	-4.65236	-0.81798	104
Cover of Red List species	P - Inland waters	succession	-1.59964	1.21572	-1.3158	0.19108	-4.00993	0.810638	107
Cover of Red List species	P - Inland waters	unassigned	0	#N/A	#N/A	#N/A	#N/A	#N/A	1
Cover of Red List species	Q - Mires and wetlands	disturbance	2.17817	1.16886	1.8635	0.0639116	-0.127214	4.48356	194
Cover of Red List species	Q - Mires and wetlands	other	0.414906	1.66274	0.249531	0.803163	-2.86053	3.69034	241
Cover of Red List species	Q - Mires and wetlands	stable	0.518076	1.50748	0.34367	0.731259	-2.44468	3.48083	441
Cover of Red List species	Q - Mires and wetlands	succession	6.61215	7.03347	0.940097	0.34776	-7.2169	20.4412	384
Cover of Red List species	Q - Mires and wetlands	unassigned	0.73207	0.939416	0.779282	0.438558	-1.14301	2.60715	68
Cover of Red List species	R - Grasslands	disturbance	4.1467	1.41329	2.93407	0.00344634	1.37227	6.92113	760
Cover of Red List species	R - Grasslands	other	1.18413	0.500348	2.36661	0.0179873	0.203241	2.16501	5375
Cover of Red List species	R - Grasslands	stable	0.423907	0.232323	1.82464	0.0681022	-0.0315257	0.87934	6297
Cover of Red List species	R - Grasslands	succession	0.313457	0.456475	0.686691	0.492394	-0.582007	1.20892	1375
Cover of Red List species	R - Grasslands	unassigned	1.27951	0.407722	3.1382	0.00171489	0.4801	2.07893	3298
Cover of Red List species	S - Shrublands and heathlands	disturbance	1.96161	0.585998	3.34747	0.000872654	0.810483	3.11274	538
Cover of Red List species	S - Shrublands and heathlands	other	0.363245	0.329994	1.10076	0.271551	-0.285164	1.01165	482
Cover of Red List species	S - Shrublands and heathlands	stable	-0.36181	0.126715	-2.8553	0.00438211	-0.610447	-0.113173	1078
Cover of Red List species	S - Shrublands and heathlands	succession	-0.935331	0.572158	-1.63474	0.104094	-2.0654	0.194733	159
Cover of Red List species	S - Shrublands and heathlands	unassigned	0.349347	0.409649	0.852795	0.395444	-0.461595	1.16029	123
Cover of Red List species	T - Forests	disturbance	4.14556	1.01248	4.09445	5.17257e-05	2.15479	6.13633	381
Cover of Red List species	T - Forests	other	-0.0944526	0.0767331	-1.23092	0.218455	-0.244912	0.0560069	2787
Cover of Red List species	T - Forests	stable	-0.199314	0.0548363	-3.63472	0.000281866	-0.306825	-0.091804	3909
Cover of Red List species	T - Forests	succession	0.172994	0.131512	1.31543	0.190373	-0.0868603	0.432849	151
Cover of Red List species	T - Forests	unassigned	-0.29958	0.0887683	-3.37486	0.000756151	-0.473695	-0.125466	1605
Cover of Red List species	U - Inland sparse vegetation	disturbance	-5.55112e-15	5.55112e-15	-1	0.5	-7.60847e-14	6.49825e-14	2
Cover of Red List species	U - Inland sparse vegetation	other	0.517057	1.34926	0.383215	0.702617	-2.16967	3.20378	78
Cover of Red List species	U - Inland sparse vegetation	stable	0.641528	0.23275	2.7563	0.00595895	0.18476	1.0983	942
Cover of Red List species	U - Inland sparse vegetation	succession	0.225221	0.350026	0.64344	0.520357	-0.463184	0.913626	353
Cover of Red List species	U - Inland sparse vegetation	unassigned	-0.482019	0.433687	-1.11145	0.274922	-1.36653	0.402491	32
Cover of Red List species	V - Vegetated man-made habitats	disturbance	-0.521798	0.823105	-0.633939	0.529821	-2.18668	1.14309	40
Cover of Red List species	V - Vegetated man-made habitats	other	-0.376826	0.577546	-0.652461	0.51435	-1.51105	0.757398	610
Cover of Red List species	V - Vegetated man-made habitats	stable	-0.855764	0.447668	-1.9116	0.056948	-1.73699	0.0254593	281
Cover of Red List species	V - Vegetated man-made habitats	succession	0.965344	0.401313	2.40546	0.0167227	0.17578	1.75491	319
Cover of Red List species	V - Vegetated man-made habitats	unassigned	0.753301	1.27316	0.591678	0.563499	-1.97736	3.48396	15
Cover of specialists	MA - Marine habitats	other	-5.31078	4.68409	-1.13379	0.294215	-16.3869	5.76534	8
Cover of specialists	MA - Marine habitats	stable	-1.83444	#N/A	#N/A	#N/A	#N/A	#N/A	1
Cover of specialists	MA - Marine habitats	succession	-3.78804	1.47011	-2.57671	0.0122181	-6.7232	-0.852873	67
Cover of specialists	MA - Marine habitats	unassigned	1.45156	3.12158	0.465008	0.643088	-4.75293	7.65605	88
Cover of specialists	N - Coastal habitats	disturbance	2.20002	3.40917	0.645326	0.525102	-4.85237	9.25242	24
Cover of specialists	N - Coastal habitats	other	-0.885864	1.61705	-0.547828	0.585197	-4.09941	2.32768	89
Cover of specialists	N - Coastal habitats	stable	0.397363	0.519753	0.764522	0.444973	-0.624197	1.41892	433
Cover of specialists	N - Coastal habitats	succession	-0.379627	0.395954	-0.958764	0.338393	-1.15859	0.39934	325
Cover of specialists	N - Coastal habitats	unassigned	-5.56096	4.17442	-1.33215	0.240299	-16.2916	5.16973	6
Cover of specialists	P - Inland waters	other	-9.16483	5.08532	-1.80221	0.094735	-20.151	1.82135	14
Cover of specialists	P - Inland waters	stable	-0.792163	0.457679	-1.73083	0.0868353	-1.70115	0.116827	93
Cover of specialists	P - Inland waters	succession	-5.03543	1.04566	-4.81553	5.74726e-06	-7.1122	-2.95865	93
Cover of specialists	Q - Mires and wetlands	disturbance	3.64088	3.13974	1.15961	0.247694	-2.55321	9.83496	187
Cover of specialists	Q - Mires and wetlands	other	3.40402	1.53145	2.22274	0.0271938	0.386758	6.42129	234
Cover of specialists	Q - Mires and wetlands	stable	-0.406933	0.382525	-1.06381	0.288006	-1.15876	0.344894	436
Cover of specialists	Q - Mires and wetlands	succession	-1.57519	0.793198	-1.98588	0.0477807	-3.13491	-0.0154795	373
Cover of specialists	Q - Mires and wetlands	unassigned	2.4099	4.38839	0.549154	0.584753	-6.3518	11.1716	67
Cover of specialists	R - Grasslands	disturbance	0.27703	0.337576	0.820643	0.41213	-0.385759	0.939818	698
Cover of specialists	R - Grasslands	other	0.139961	0.0877422	1.59513	0.110744	-0.0320519	0.311973	5090
Cover of specialists	R - Grasslands	stable	0.0363017	0.108432	0.334789	0.737796	-0.176262	0.248866	6109
Cover of specialists	R - Grasslands	succession	0.027958	0.0980898	0.285025	0.77567	-0.16447	0.220386	1326
Cover of specialists	R - Grasslands	unassigned	0.0826326	0.118427	0.697752	0.485386	-0.149573	0.314838	3029
Cover of specialists	S - Shrublands and heathlands	disturbance	0.926152	0.341033	2.71572	0.0068384	0.256143	1.59616	509
Cover of specialists	S - Shrublands and heathlands	other	-0.184529	0.208181	-0.886385	0.375878	-0.593645	0.224587	456
Cover of specialists	S - Shrublands and heathlands	stable	0.0868888	0.0884648	0.982185	0.326247	-0.0867095	0.260487	999
Cover of specialists	S - Shrublands and heathlands	succession	-0.225743	0.475372	-0.474875	0.63559	-1.1653	0.713812	146
Cover of specialists	S - Shrublands and heathlands	unassigned	-0.00108681	0.445961	-0.00243701	0.99806	-0.885754	0.88358	102
Cover of specialists	T - Forests	disturbance	0.638043	0.503845	1.26635	0.206185	-0.352715	1.6288	371
Cover of specialists	T - Forests	other	-0.15372	0.091294	-1.68379	0.0923375	-0.332732	0.0252929	2721
Cover of specialists	T - Forests	stable	0.319567	0.0799626	3.99646	6.54924e-05	0.162795	0.47634	3877
Cover of specialists	T - Forests	succession	0.185788	0.134815	1.3781	0.17024	-0.0806084	0.452185	150
Cover of specialists	T - Forests	unassigned	-0.84145	0.125157	-6.72317	2.49246e-11	-1.08695	-0.595956	1550
Cover of specialists	U - Inland sparse vegetation	disturbance	9.79066	9.79066	1	0.5	-114.611	134.193	2
Cover of specialists	U - Inland sparse vegetation	other	-0.316702	0.275962	-1.14763	0.256182	-0.869972	0.236569	55
Cover of specialists	U - Inland sparse vegetation	stable	-0.299125	0.127329	-2.34924	0.0190544	-0.549063	-0.0491873	800
Cover of specialists	U - Inland sparse vegetation	succession	-0.149448	0.188898	-0.791157	0.429482	-0.521192	0.222295	299
Cover of specialists	U - Inland sparse vegetation	unassigned	0.218006	0.235521	0.925635	0.370317	-0.287135	0.723148	15
Cover of specialists	V - Vegetated man-made habitats	disturbance	-2.8109	1.80488	-1.55739	0.129214	-6.48731	0.865516	33
Cover of specialists	V - Vegetated man-made habitats	other	-0.6257	0.335702	-1.86385	0.0628411	-1.28502	0.0336235	588
Cover of specialists	V - Vegetated man-made habitats	stable	-2.12059	1.11218	-1.90669	0.0576258	-4.31028	0.0690992	270
Cover of specialists	V - Vegetated man-made habitats	succession	0.0782707	0.406021	0.192775	0.847263	-0.720686	0.877227	306
Cover of specialists	V - Vegetated man-made habitats	unassigned	0	0	#N/A	#N/A	0	0	13
Faith phylogenetic diversity	MA - Marine habitats	other	-7.29904	6.98794	-1.04452	0.323487	-23.1069	8.50877	10
Faith phylogenetic diversity	MA - Marine habitats	stable	0.221701	0.346668	0.639519	0.637781	-4.18313	4.62653	2
Faith phylogenetic diversity	MA - Marine habitats	succession	-0.63152	0.51892	-1.21699	0.228008	-1.66787	0.404834	66
Faith phylogenetic diversity	MA - Marine habitats	unassigned	1.93529	1.64157	1.17893	0.241466	-1.325	5.19558	93
Faith phylogenetic diversity	N - Coastal habitats	disturbance	-0.0400782	0.681544	-0.058805	0.953511	-1.43399	1.35384	30
Faith phylogenetic diversity	N - Coastal habitats	other	1.48848	0.635388	2.34263	0.0212578	0.226902	2.75006	95
Faith phylogenetic diversity	N - Coastal habitats	stable	1.8324	0.401623	4.5625	6.5575e-06	1.04308	2.62173	443
Faith phylogenetic diversity	N - Coastal habitats	succession	1.36206	0.335878	4.05521	6.28401e-05	0.70127	2.02284	324
Faith phylogenetic diversity	N - Coastal habitats	unassigned	-1.23622	0.928321	-1.33167	0.224693	-3.43135	0.958909	8
Faith phylogenetic diversity	P - Inland waters	other	4.25878	3.37459	1.26201	0.227564	-2.979	11.4966	15
Faith phylogenetic diversity	P - Inland waters	stable	0.31458	0.40317	0.780265	0.437195	-0.485924	1.11508	95
Faith phylogenetic diversity	P - Inland waters	succession	5.46484	3.67842	1.48565	0.141029	-1.84762	12.7773	87
Faith phylogenetic diversity	P - Inland waters	unassigned	-2.60999	#N/A	#N/A	#N/A	#N/A	#N/A	1
Faith phylogenetic diversity	Q - Mires and wetlands	disturbance	7.64692	1.4924	5.12389	7.66474e-07	4.70206	10.5918	181
Faith phylogenetic diversity	Q - Mires and wetlands	other	4.73635	1.09222	4.33643	2.1934e-05	2.58395	6.88874	224
Faith phylogenetic diversity	Q - Mires and wetlands	stable	2.80828	0.661702	4.24403	2.71463e-05	1.50755	4.10902	413
Faith phylogenetic diversity	Q - Mires and wetlands	succession	3.82002	0.769148	4.96656	1.05478e-06	2.30743	5.33261	361
Faith phylogenetic diversity	Q - Mires and wetlands	unassigned	1.05702	0.530866	1.99113	0.0506086	-0.00288402	2.11693	67
Faith phylogenetic diversity	R - Grasslands	disturbance	-0.164469	0.288445	-0.570193	0.568725	-0.730762	0.401823	723
Faith phylogenetic diversity	R - Grasslands	other	0.294241	0.0857606	3.43095	0.000606477	0.126111	0.46237	4857
Faith phylogenetic diversity	R - Grasslands	stable	0.494975	0.0604269	8.19131	3.15056e-16	0.376516	0.613435	5803
Faith phylogenetic diversity	R - Grasslands	succession	-0.0393744	0.160889	-0.244731	0.806703	-0.355006	0.276257	1294
Faith phylogenetic diversity	R - Grasslands	unassigned	0.654202	0.170532	3.83624	0.000127705	0.31982	0.988584	2787
Faith phylogenetic diversity	S - Shrublands and heathlands	disturbance	0.701625	0.266699	2.63078	0.00879451	0.177576	1.22567	478
Faith phylogenetic diversity	S - Shrublands and heathlands	other	0.420961	0.191963	2.19293	0.0288297	0.0436939	0.798228	446
Faith phylogenetic diversity	S - Shrublands and heathlands	stable	0.284992	0.104234	2.73415	0.00636773	0.0804421	0.489541	974
Faith phylogenetic diversity	S - Shrublands and heathlands	succession	0.45052	0.392994	1.14638	0.253501	-0.326128	1.22717	148
Faith phylogenetic diversity	S - Shrublands and heathlands	unassigned	0.982386	0.426202	2.30497	0.0229619	0.138161	1.82661	116
Faith phylogenetic diversity	T - Forests	disturbance	0.784797	0.482576	1.62627	0.104751	-0.164164	1.73376	368
Faith phylogenetic diversity	T - Forests	other	-0.269269	0.0708895	-3.79842	0.000148941	-0.408274	-0.130263	2612
Faith phylogenetic diversity	T - Forests	stable	-0.1031	0.0617214	-1.67041	0.0949194	-0.22411	0.0179098	3823
Faith phylogenetic diversity	T - Forests	succession	-0.415041	0.173376	-2.39388	0.0179324	-0.757672	-0.0724096	148
Faith phylogenetic diversity	T - Forests	unassigned	-0.0946042	0.0752751	-1.25678	0.209031	-0.242261	0.0530524	1489
Faith phylogenetic diversity	U - Inland sparse vegetation	disturbance	19.2738	20.2296	0.952755	0.515399	-237.767	276.315	2
Faith phylogenetic diversity	U - Inland sparse vegetation	other	1.95823	0.486815	4.02253	0.000143564	0.987305	2.92915	71
Faith phylogenetic diversity	U - Inland sparse vegetation	stable	1.68231	0.152769	11.0121	1.52682e-26	1.38248	1.98214	899
Faith phylogenetic diversity	U - Inland sparse vegetation	succession	1.2119	0.219183	5.52918	6.52325e-08	0.780739	1.64306	333
Faith phylogenetic diversity	U - Inland sparse vegetation	unassigned	0.760019	1.50609	0.504631	0.618237	-2.34183	3.86186	26
Faith phylogenetic diversity	V - Vegetated man-made habitats	disturbance	-0.0836106	1.04982	-0.079643	0.93695	-2.21074	2.04352	38
Faith phylogenetic diversity	V - Vegetated man-made habitats	other	1.6739	0.483537	3.46179	0.000577991	0.724114	2.62369	555
Faith phylogenetic diversity	V - Vegetated man-made habitats	stable	-0.467632	0.29407	-1.5902	0.11295	-1.04658	0.111311	273
Faith phylogenetic diversity	V - Vegetated man-made habitats	succession	0.412987	0.257342	1.60482	0.109586	-0.0934365	0.919411	301
Faith phylogenetic diversity	V - Vegetated man-made habitats	unassigned	5.56618	4.17871	1.33203	0.201513	-3.29228	14.4246	17
Functional divergence	MA - Marine habitats	other	0.531754	0.817835	0.650197	0.63298	-9.85983	10.9233	2
Functional divergence	MA - Marine habitats	succession	-0.0700245	0.164893	-0.424665	0.676114	-0.416453	0.276404	19
Functional divergence	MA - Marine habitats	unassigned	-3.34057	3.01853	-1.10669	0.276678	-9.48911	2.80796	33
Functional divergence	N - Coastal habitats	disturbance	0.392343	0.0683117	5.74342	0.109743	-0.47564	1.26033	2
Functional divergence	N - Coastal habitats	other	-0.00332326	0.312478	-0.0106352	0.991596	-0.64563	0.638984	27
Functional divergence	N - Coastal habitats	stable	0.0997452	0.24281	0.410795	0.681634	-0.37886	0.57835	215
Functional divergence	N - Coastal habitats	succession	-0.261244	0.113673	-2.2982	0.0225256	-0.485319	-0.0371689	213
Functional divergence	P - Inland waters	other	-0.561149	0.38399	-1.46136	0.281395	-2.21332	1.09103	3
Functional divergence	P - Inland waters	stable	-3.12895	1.71578	-1.82363	0.0931983	-6.86732	0.609424	13
Functional divergence	P - Inland waters	succession	-0.694247	0.478752	-1.45012	0.165225	-1.70433	0.315831	18
Functional divergence	Q - Mires and wetlands	disturbance	1.5474	1.26411	1.2241	0.225474	-0.978731	4.07352	64
Functional divergence	Q - Mires and wetlands	other	-0.0186574	0.568084	-0.0328427	0.973861	-1.1447	1.10738	109
Functional divergence	Q - Mires and wetlands	stable	-0.223282	0.491442	-0.454342	0.650046	-1.192	0.74543	214
Functional divergence	Q - Mires and wetlands	succession	1.34747	0.686328	1.96331	0.0512225	-0.00723544	2.70218	173
Functional divergence	Q - Mires and wetlands	unassigned	0.216589	0.542171	0.399485	0.69219	-0.887777	1.32095	33
Functional divergence	R - Grasslands	disturbance	-0.0250891	0.266679	-0.0940799	0.925089	-0.549225	0.499047	437
Functional divergence	R - Grasslands	other	0.0581277	0.0974778	0.596317	0.551006	-0.132998	0.249253	3182
Functional divergence	R - Grasslands	stable	0.0362229	0.0881485	0.410931	0.681146	-0.136599	0.209045	3884
Functional divergence	R - Grasslands	succession	0.280341	0.17126	1.63693	0.102216	-0.056061	0.616743	553
Functional divergence	R - Grasslands	unassigned	0.335938	0.182287	1.84291	0.0654813	-0.0215409	0.693418	2130
Functional divergence	S - Shrublands and heathlands	disturbance	-0.115719	0.156683	-0.738554	0.460863	-0.424287	0.19285	254
Functional divergence	S - Shrublands and heathlands	other	-0.0329897	0.169045	-0.195153	0.845407	-0.365677	0.299698	296
Functional divergence	S - Shrublands and heathlands	stable	0.0604007	0.12033	0.501959	0.615882	-0.175922	0.296723	597
Functional divergence	S - Shrublands and heathlands	succession	0.559478	0.387862	1.44247	0.152392	-0.210321	1.32928	98
Functional divergence	S - Shrublands and heathlands	unassigned	0.0401608	0.287515	0.139682	0.889395	-0.535364	0.615685	59
Functional divergence	T - Forests	disturbance	-1.58394	0.298024	-5.3148	2.90365e-07	-2.17171	-0.996176	196
Functional divergence	T - Forests	other	-0.0973507	0.0552957	-1.76055	0.0785196	-0.205816	0.0111147	1494
Functional divergence	T - Forests	stable	-0.0452186	0.0420043	-1.07652	0.281799	-0.127586	0.0371488	2470
Functional divergence	T - Forests	succession	-0.0463815	0.0953894	-0.486233	0.627877	-0.235655	0.142892	100
Functional divergence	T - Forests	unassigned	0.0885213	0.0738701	1.19834	0.231129	-0.0564734	0.233516	829
Functional divergence	U - Inland sparse vegetation	disturbance	-0.329644	8.2193	-0.0401062	0.974481	-104.766	104.106	2
Functional divergence	U - Inland sparse vegetation	other	-1.11546	0.523034	-2.13267	0.0449165	-2.20317	-0.0277506	22
Functional divergence	U - Inland sparse vegetation	stable	-0.507728	0.22378	-2.26887	0.0236784	-0.947335	-0.0681207	530
Functional divergence	U - Inland sparse vegetation	succession	-0.135494	0.469493	-0.288596	0.773357	-1.06447	0.793478	129
Functional divergence	V - Vegetated man-made habitats	disturbance	4.22526	5.95668	0.709331	0.487207	-8.28927	16.7398	19
Functional divergence	V - Vegetated man-made habitats	other	0.129895	0.344392	0.377171	0.706517	-0.549942	0.809731	171
Functional divergence	V - Vegetated man-made habitats	stable	2.94731	2.01322	1.46398	0.146217	-1.04499	6.93961	105
Functional divergence	V - Vegetated man-made habitats	succession	1.19604	0.667863	1.79086	0.0752071	-0.122918	2.51501	161
Functional divergence	V - Vegetated man-made habitats	unassigned	1.63513	0.704375	2.32139	0.0304067	0.170301	3.09996	22
Functional evenness	MA - Marine habitats	other	-3.65581	2.06978	-1.76628	0.327965	-29.9549	22.6432	2
Functional evenness	MA - Marine habitats	succession	-1.41662	1.18562	-1.19484	0.247658	-3.90753	1.07428	19
Functional evenness	MA - Marine habitats	unassigned	-0.303794	1.07192	-0.283412	0.778687	-2.48722	1.87963	33
Functional evenness	N - Coastal habitats	disturbance	-0.599685	0.775393	-0.773394	0.580909	-10.452	9.25262	2
Functional evenness	N - Coastal habitats	other	-1.05928	0.531632	-1.99251	0.0569118	-2.15207	0.0335043	27
Functional evenness	N - Coastal habitats	stable	-0.292289	0.305435	-0.956958	0.339668	-0.894335	0.309758	215
Functional evenness	N - Coastal habitats	succession	-0.773625	0.108672	-7.11892	1.65944e-11	-0.987841	-0.55941	213
Functional evenness	P - Inland waters	other	1.04027	0.605849	1.71704	0.228109	-1.56649	3.64702	3
Functional evenness	P - Inland waters	stable	-1.77742	3.81762	-0.465582	0.649851	-10.0953	6.54047	13
Functional evenness	P - Inland waters	succession	-0.0459713	2.00493	-0.0229291	0.981974	-4.27601	4.18407	18
Functional evenness	Q - Mires and wetlands	disturbance	0.866959	1.12598	0.76996	0.444201	-1.38313	3.11705	64
Functional evenness	Q - Mires and wetlands	other	1.35898	0.787863	1.72489	0.0874077	-0.202703	2.92066	109
Functional evenness	Q - Mires and wetlands	stable	-0.94817	1.03195	-0.91881	0.359234	-2.98232	1.08598	214
Functional evenness	Q - Mires and wetlands	succession	0.197914	0.480525	0.411871	0.680947	-0.750571	1.1464	173
Functional evenness	Q - Mires and wetlands	unassigned	-0.564693	1.10641	-0.510382	0.613286	-2.81838	1.68899	33
Functional evenness	R - Grasslands	disturbance	-0.273094	0.441856	-0.61806	0.536858	-1.14153	0.595339	437
Functional evenness	R - Grasslands	other	-0.248821	0.116761	-2.13102	0.0331639	-0.477757	-0.0198858	3182
Functional evenness	R - Grasslands	stable	-0.00695703	0.124214	-0.0560082	0.955338	-0.250489	0.236574	3884
Functional evenness	R - Grasslands	succession	-0.463872	0.184542	-2.51364	0.0122329	-0.826362	-0.101381	553
Functional evenness	R - Grasslands	unassigned	0.286531	1.10088	0.260274	0.794678	-1.87239	2.44545	2130
Functional evenness	S - Shrublands and heathlands	disturbance	0.179306	0.21233	0.844465	0.399207	-0.238854	0.597465	254
Functional evenness	S - Shrublands and heathlands	other	0.184852	0.247254	0.747622	0.455284	-0.301752	0.671457	296
Functional evenness	S - Shrublands and heathlands	stable	-0.0426076	0.262821	-0.162117	0.871269	-0.558773	0.473558	598
Functional evenness	S - Shrublands and heathlands	succession	-0.674108	0.33365	-2.0204	0.0460985	-1.33631	-0.0119049	98
Functional evenness	S - Shrublands and heathlands	unassigned	1.00463	0.837531	1.19951	0.235206	-0.671871	2.68113	59
Functional evenness	T - Forests	disturbance	0.619856	0.524156	1.18258	0.238416	-0.413887	1.6536	196
Functional evenness	T - Forests	other	-0.123368	0.113542	-1.08654	0.277417	-0.346087	0.0993515	1494
Functional evenness	T - Forests	stable	-0.0734017	0.118284	-0.620554	0.53495	-0.305348	0.158544	2470
Functional evenness	T - Forests	succession	-0.192675	0.199181	-0.967337	0.335733	-0.587893	0.202543	100
Functional evenness	T - Forests	unassigned	0.0758891	0.158324	0.479328	0.631832	-0.234874	0.386653	829
Functional evenness	U - Inland sparse vegetation	disturbance	-4.66471	26.4359	-0.176453	0.888811	-340.565	331.236	2
Functional evenness	U - Inland sparse vegetation	other	1.07634	2.35239	0.457549	0.651975	-3.81573	5.9684	22
Functional evenness	U - Inland sparse vegetation	stable	-0.875282	0.26962	-3.24635	0.00124298	-1.40494	-0.345624	530
Functional evenness	U - Inland sparse vegetation	succession	-0.638258	0.748364	-0.852871	0.395324	-2.11902	0.842508	129
Functional evenness	V - Vegetated man-made habitats	disturbance	1.43801	3.70115	0.388531	0.70218	-6.33781	9.21383	19
Functional evenness	V - Vegetated man-made habitats	other	3.79749	3.6909	1.02888	0.304998	-3.48841	11.0834	171
Functional evenness	V - Vegetated man-made habitats	stable	5.42194	2.70966	2.00097	0.0480016	0.048578	10.7953	105
Functional evenness	V - Vegetated man-made habitats	succession	-0.163067	0.489721	-0.33298	0.739585	-1.13022	0.804084	161
Functional evenness	V - Vegetated man-made habitats	unassigned	-6.24929	4.24101	-1.47354	0.155438	-15.069	2.57037	22
Functional richness	MA - Marine habitats	other	-2.23567	1.45855	-1.5328	0.368005	-20.7683	16.297	2
Functional richness	MA - Marine habitats	succession	-1.86041	1.16721	-1.59389	0.128369	-4.31263	0.591818	19
Functional richness	MA - Marine habitats	unassigned	3.20717	2.26835	1.41388	0.167054	-1.41332	7.82765	33
Functional richness	N - Coastal habitats	disturbance	-4.13273	1.9973	-2.06916	0.286599	-29.5108	21.2453	2
Functional richness	N - Coastal habitats	other	0.762244	0.477334	1.59688	0.122377	-0.21893	1.74342	27
Functional richness	N - Coastal habitats	stable	0.543666	0.297479	1.82758	0.0690057	-0.0426985	1.13003	215
Functional richness	N - Coastal habitats	succession	0.455292	0.138147	3.2957	0.00115082	0.182973	0.72761	213
Functional richness	P - Inland waters	other	0.484158	0.784043	0.617515	0.599836	-2.88931	3.85762	3
Functional richness	P - Inland waters	stable	1.35639	1.81985	0.745329	0.47042	-2.60873	5.3215	13
Functional richness	P - Inland waters	succession	1.75911	1.31067	1.34214	0.197201	-1.00617	4.52439	18
Functional richness	Q - Mires and wetlands	disturbance	3.39029	0.939226	3.60966	0.000608063	1.51339	5.26718	64
Functional richness	Q - Mires and wetlands	other	1.49848	0.638608	2.34647	0.020776	0.232645	2.76431	109
Functional richness	Q - Mires and wetlands	stable	1.80295	0.783686	2.30061	0.0223817	0.258179	3.34773	214
Functional richness	Q - Mires and wetlands	succession	1.12125	0.486151	2.30638	0.0222818	0.161661	2.08084	173
Functional richness	Q - Mires and wetlands	unassigned	3.51904	2.66287	1.32152	0.195698	-1.90504	8.94313	33
Functional richness	R - Grasslands	disturbance	0.933637	0.351329	2.65744	0.00816285	0.243127	1.62415	437
Functional richness	R - Grasslands	other	0.453742	0.0999163	4.54122	5.8005e-06	0.257836	0.649649	3182
Functional richness	R - Grasslands	stable	0.366312	0.0918462	3.98832	6.7767e-05	0.186241	0.546384	3884
Functional richness	R - Grasslands	succession	0.877927	0.21235	4.13434	4.11363e-05	0.460814	1.29504	553
Functional richness	R - Grasslands	unassigned	0.201918	0.131938	1.5304	0.126067	-0.0568233	0.46066	2130
Functional richness	S - Shrublands and heathlands	disturbance	0.10469	0.235463	0.444614	0.656979	-0.359027	0.568407	254
Functional richness	S - Shrublands and heathlands	other	0.389807	0.168932	2.30748	0.0217202	0.0573424	0.722271	296
Functional richness	S - Shrublands and heathlands	stable	0.31446	0.146752	2.14279	0.0325333	0.0262464	0.602674	598
Functional richness	S - Shrublands and heathlands	succession	0.934673	0.503592	1.85601	0.0664878	-0.0648184	1.93416	98
Functional richness	S - Shrublands and heathlands	unassigned	1.14274	0.465366	2.45557	0.0170842	0.211207	2.07427	59
Functional richness	T - Forests	disturbance	0.0470931	0.776333	0.0606609	0.951691	-1.48399	1.57818	196
Functional richness	T - Forests	other	-0.221727	0.0869415	-2.5503	0.0108621	-0.392267	-0.0511865	1494
Functional richness	T - Forests	stable	0.0656444	0.0749989	0.875271	0.381511	-0.0814229	0.212712	2470
Functional richness	T - Forests	succession	-0.0953868	0.171859	-0.555029	0.580126	-0.436392	0.245619	100
Functional richness	T - Forests	unassigned	0.0572035	0.101837	0.561719	0.57446	-0.142685	0.257092	829
Functional richness	U - Inland sparse vegetation	disturbance	-13.1718	13.6603	-0.964236	0.51159	-186.743	160.399	2
Functional richness	U - Inland sparse vegetation	other	1.34896	0.658471	2.04863	0.0532025	-0.0204018	2.71833	22
Functional richness	U - Inland sparse vegetation	stable	1.50293	0.187657	8.00893	7.41116e-15	1.13429	1.87158	530
Functional richness	U - Inland sparse vegetation	succession	1.26404	0.451661	2.79865	0.00592601	0.370352	2.15773	129
Functional richness	V - Vegetated man-made habitats	disturbance	1.35637	0.909435	1.49145	0.153162	-0.554277	3.26703	19
Functional richness	V - Vegetated man-made habitats	other	1.99992	0.895228	2.23398	0.0267883	0.232726	3.76711	171
Functional richness	V - Vegetated man-made habitats	stable	0.965367	0.629588	1.53333	0.128231	-0.283131	2.21386	105
Functional richness	V - Vegetated man-made habitats	succession	0.210554	0.34472	0.610798	0.5422	-0.470233	0.891341	161
Functional richness	V - Vegetated man-made habitats	unassigned	-0.0869024	2.39169	-0.0363351	0.971358	-5.0607	4.88689	22
Mean nearest taxon distance	MA - Marine habitats	other	35.8796	34.3455	1.04467	0.323423	-41.8153	113.575	10
Mean nearest taxon distance	MA - Marine habitats	stable	1.05621	1.18071	0.894554	0.535396	-13.9461	16.0585	2
Mean nearest taxon distance	MA - Marine habitats	succession	1.07298	1.56978	0.683522	0.496706	-2.06209	4.20805	66
Mean nearest taxon distance	MA - Marine habitats	unassigned	2.78901	3.89928	0.715262	0.476258	-4.9553	10.5333	93
Mean nearest taxon distance	N - Coastal habitats	disturbance	0.0562823	0.7548	0.0745659	0.941072	-1.48746	1.60002	30
Mean nearest taxon distance	N - Coastal habitats	other	-0.291973	0.573844	-0.508802	0.612083	-1.43135	0.847408	95
Mean nearest taxon distance	N - Coastal habitats	stable	0.225253	0.256048	0.879728	0.379485	-0.277971	0.728477	443
Mean nearest taxon distance	N - Coastal habitats	succession	0.383134	0.263841	1.45214	0.147434	-0.13593	0.902199	324
Mean nearest taxon distance	N - Coastal habitats	unassigned	-0.772873	1.10709	-0.698112	0.507627	-3.39072	1.84498	8
Mean nearest taxon distance	P - Inland waters	other	0.996143	2.64516	0.37659	0.712124	-4.67717	6.66946	15
Mean nearest taxon distance	P - Inland waters	stable	0.384481	0.371945	1.0337	0.303927	-0.354025	1.12299	95
Mean nearest taxon distance	P - Inland waters	succession	-1.30271	0.566909	-2.29792	0.0239937	-2.42969	-0.175731	87
Mean nearest taxon distance	P - Inland waters	unassigned	-2.33563	#N/A	#N/A	#N/A	#N/A	#N/A	1
Mean nearest taxon distance	Q - Mires and wetlands	disturbance	-1.2861	0.952109	-1.35078	0.17846	-3.16483	0.592637	181
Mean nearest taxon distance	Q - Mires and wetlands	other	1.6116	0.891433	1.80787	0.0719734	-0.145112	3.36831	224
Mean nearest taxon distance	Q - Mires and wetlands	stable	0.872203	1.03789	0.840358	0.401195	-1.16803	2.91243	413
Mean nearest taxon distance	Q - Mires and wetlands	succession	1.48104	0.601182	2.46355	0.0142237	0.298774	2.66331	361
Mean nearest taxon distance	Q - Mires and wetlands	unassigned	0.932316	1.381	0.675103	0.501968	-1.82493	3.68957	67
Mean nearest taxon distance	R - Grasslands	disturbance	-0.0279347	0.422108	-0.066179	0.947254	-0.85664	0.800771	723
Mean nearest taxon distance	R - Grasslands	other	0.608483	0.248327	2.45033	0.0143075	0.12165	1.09532	4857
Mean nearest taxon distance	R - Grasslands	stable	-0.0900168	0.122716	-0.733539	0.46326	-0.330586	0.150552	5803
Mean nearest taxon distance	R - Grasslands	succession	1.79665	0.212183	8.46746	6.71929e-17	1.38039	2.21291	1294
Mean nearest taxon distance	R - Grasslands	unassigned	0.293486	0.181277	1.61899	0.105562	-0.0619642	0.648937	2787
Mean nearest taxon distance	S - Shrublands and heathlands	disturbance	-1.60142	0.24441	-6.55219	1.47246e-10	-2.08167	-1.12116	478
Mean nearest taxon distance	S - Shrublands and heathlands	other	-0.298021	0.401161	-0.742898	0.457936	-1.08643	0.490384	446
Mean nearest taxon distance	S - Shrublands and heathlands	stable	-0.100765	0.128367	-0.784972	0.432661	-0.352674	0.151144	974
Mean nearest taxon distance	S - Shrublands and heathlands	succession	1.07899	0.578973	1.86363	0.0643685	-0.065194	2.22318	148
Mean nearest taxon distance	S - Shrublands and heathlands	unassigned	-0.582691	0.389878	-1.49455	0.137772	-1.35496	0.189583	116
Mean nearest taxon distance	T - Forests	disturbance	-4.58548	0.483479	-9.48433	3.14366e-19	-5.53622	-3.63474	368
Mean nearest taxon distance	T - Forests	other	-0.0539425	0.0741497	-0.72748	0.466997	-0.199341	0.0914557	2612
Mean nearest taxon distance	T - Forests	stable	-0.0868324	0.0601684	-1.44316	0.149059	-0.204798	0.0311329	3823
Mean nearest taxon distance	T - Forests	succession	0.55675	0.198932	2.79869	0.00581962	0.163613	0.949886	148
Mean nearest taxon distance	T - Forests	unassigned	-0.00585227	0.0742445	-0.0788243	0.937183	-0.151487	0.139783	1489
Mean nearest taxon distance	U - Inland sparse vegetation	disturbance	16.4307	14.0649	1.1682	0.450712	-162.281	195.142	2
Mean nearest taxon distance	U - Inland sparse vegetation	other	-0.029712	0.538812	-0.0551435	0.956181	-1.10434	1.04491	71
Mean nearest taxon distance	U - Inland sparse vegetation	stable	-0.843908	0.288957	-2.92054	0.00358174	-1.41102	-0.276799	899
Mean nearest taxon distance	U - Inland sparse vegetation	succession	-0.161333	0.246699	-0.653966	0.513586	-0.646624	0.323958	333
Mean nearest taxon distance	U - Inland sparse vegetation	unassigned	-0.467525	0.637487	-0.733386	0.470145	-1.78045	0.845405	26
Mean nearest taxon distance	V - Vegetated man-made habitats	disturbance	10.2356	8.67095	1.18044	0.245358	-7.33345	27.8046	38
Mean nearest taxon distance	V - Vegetated man-made habitats	other	-0.048976	0.26457	-0.185115	0.853207	-0.56866	0.470708	555
Mean nearest taxon distance	V - Vegetated man-made habitats	stable	0.289834	0.355797	0.814604	0.416012	-0.410633	0.990301	273
Mean nearest taxon distance	V - Vegetated man-made habitats	succession	-1.30299	0.521084	-2.50053	0.0129341	-2.32843	-0.277545	301
Mean nearest taxon distance	V - Vegetated man-made habitats	unassigned	-6.33313	3.42793	-1.84751	0.0832471	-13.6	0.933746	17
Mean pairwise phylogenetic distance	MA - Marine habitats	other	0.969032	2.45091	0.395376	0.701773	-4.57532	6.51338	10
Mean pairwise phylogenetic distance	MA - Marine habitats	stable	0.508664	0.57554	0.883803	0.539218	-6.80426	7.82159	2
Mean pairwise phylogenetic distance	MA - Marine habitats	succession	-3.26416	1.50891	-2.16325	0.0342043	-6.27766	-0.250656	66
Mean pairwise phylogenetic distance	MA - Marine habitats	unassigned	1.84336	2.0577	0.895834	0.372679	-2.24341	5.93013	93
Mean pairwise phylogenetic distance	N - Coastal habitats	disturbance	0.878589	0.726474	1.20939	0.236281	-0.607217	2.36439	30
Mean pairwise phylogenetic distance	N - Coastal habitats	other	1.76135	0.72119	2.44228	0.0164641	0.32941	3.19329	95
Mean pairwise phylogenetic distance	N - Coastal habitats	stable	1.55187	0.333593	4.65197	4.35025e-06	0.896241	2.20749	443
Mean pairwise phylogenetic distance	N - Coastal habitats	succession	1.4721	0.201629	7.30106	2.23899e-12	1.07543	1.86878	324
Mean pairwise phylogenetic distance	N - Coastal habitats	unassigned	-0.74304	0.904984	-0.821053	0.43868	-2.88299	1.39691	8
Mean pairwise phylogenetic distance	P - Inland waters	other	-0.56272	0.886104	-0.63505	0.535638	-2.46322	1.33778	15
Mean pairwise phylogenetic distance	P - Inland waters	stable	0.797982	0.955853	0.834837	0.405926	-1.09989	2.69585	95
Mean pairwise phylogenetic distance	P - Inland waters	succession	2.96442	1.97585	1.50033	0.137191	-0.963432	6.89228	87
Mean pairwise phylogenetic distance	P - Inland waters	unassigned	-4.32633	#N/A	#N/A	#N/A	#N/A	#N/A	1
Mean pairwise phylogenetic distance	Q - Mires and wetlands	disturbance	18.5987	12.6407	1.47134	0.142945	-6.34422	43.5417	181
Mean pairwise phylogenetic distance	Q - Mires and wetlands	other	5.02318	1.2907	3.89181	0.000131416	2.47964	7.56671	224
Mean pairwise phylogenetic distance	Q - Mires and wetlands	stable	3.52426	0.956643	3.68398	0.000260245	1.64375	5.40477	413
Mean pairwise phylogenetic distance	Q - Mires and wetlands	succession	4.07379	0.884275	4.60693	5.67971e-06	2.3348	5.81278	361
Mean pairwise phylogenetic distance	Q - Mires and wetlands	unassigned	0.832336	0.632908	1.3151	0.193028	-0.431305	2.09598	67
Mean pairwise phylogenetic distance	R - Grasslands	disturbance	-0.198942	0.250992	-0.792623	0.428258	-0.691703	0.293819	723
Mean pairwise phylogenetic distance	R - Grasslands	other	0.388082	0.0957119	4.05468	5.09886e-05	0.200443	0.57572	4857
Mean pairwise phylogenetic distance	R - Grasslands	stable	0.192216	0.0719676	2.67087	0.00758669	0.0511325	0.333299	5803
Mean pairwise phylogenetic distance	R - Grasslands	succession	-0.146599	0.171151	-0.856544	0.391856	-0.482363	0.189166	1294
Mean pairwise phylogenetic distance	R - Grasslands	unassigned	0.271475	0.126586	2.14459	0.0320717	0.0232635	0.519686	2787
Mean pairwise phylogenetic distance	S - Shrublands and heathlands	disturbance	0.124404	0.21243	0.585624	0.558405	-0.29301	0.541817	478
Mean pairwise phylogenetic distance	S - Shrublands and heathlands	other	0.0206409	0.203606	0.101377	0.919297	-0.379508	0.42079	446
Mean pairwise phylogenetic distance	S - Shrublands and heathlands	stable	0.0358261	0.147486	0.242913	0.808124	-0.2536	0.325252	974
Mean pairwise phylogenetic distance	S - Shrublands and heathlands	succession	0.977641	0.473657	2.06403	0.0407731	0.0415848	1.9137	148
Mean pairwise phylogenetic distance	S - Shrublands and heathlands	unassigned	-0.590728	0.546008	-1.0819	0.281559	-1.67227	0.490809	116
Mean pairwise phylogenetic distance	T - Forests	disturbance	-1.53738	0.370569	-4.1487	4.15886e-05	-2.26609	-0.808675	368
Mean pairwise phylogenetic distance	T - Forests	other	-0.375123	0.111615	-3.36085	0.000788196	-0.593987	-0.15626	2612
Mean pairwise phylogenetic distance	T - Forests	stable	-0.45154	0.0710825	-6.35234	2.3695e-10	-0.590903	-0.312177	3823
Mean pairwise phylogenetic distance	T - Forests	succession	-0.740727	0.177593	-4.17093	5.16497e-05	-1.09169	-0.389762	148
Mean pairwise phylogenetic distance	T - Forests	unassigned	-0.0459689	0.0973487	-0.472208	0.636847	-0.236924	0.144986	1489
Mean pairwise phylogenetic distance	U - Inland sparse vegetation	disturbance	20.0789	21.8707	0.918071	0.527176	-257.815	297.972	2
Mean pairwise phylogenetic distance	U - Inland sparse vegetation	other	1.26686	0.66115	1.91614	0.0594312	-0.0517653	2.58548	71
Mean pairwise phylogenetic distance	U - Inland sparse vegetation	stable	1.05032	0.272744	3.85094	0.000126015	0.515031	1.58561	899
Mean pairwise phylogenetic distance	U - Inland sparse vegetation	succession	0.0446169	0.202312	0.220536	0.82559	-0.353357	0.442591	333
Mean pairwise phylogenetic distance	U - Inland sparse vegetation	unassigned	1.93238	1.51514	1.27537	0.213901	-1.18812	5.05287	26
Mean pairwise phylogenetic distance	V - Vegetated man-made habitats	disturbance	1.50973	1.45732	1.03597	0.306941	-1.44307	4.46254	38
Mean pairwise phylogenetic distance	V - Vegetated man-made habitats	other	1.02009	0.271638	3.75532	0.00019143	0.486522	1.55366	555
Mean pairwise phylogenetic distance	V - Vegetated man-made habitats	stable	-0.521293	0.32037	-1.62716	0.104861	-1.15201	0.109427	273
Mean pairwise phylogenetic distance	V - Vegetated man-made habitats	succession	0.203003	0.332448	0.61063	0.541907	-0.451223	0.857229	301
Mean pairwise phylogenetic distance	V - Vegetated man-made habitats	unassigned	6.93918	6.98158	0.993928	0.335053	-7.8611	21.7395	17
No. of generalists	MA - Marine habitats	other	-10.8593	7.90144	-1.37434	0.21172	-29.5432	7.82467	8
No. of generalists	MA - Marine habitats	stable	0	#N/A	#N/A	#N/A	#N/A	#N/A	1
No. of generalists	MA - Marine habitats	succession	0.280239	0.733747	0.381928	0.703742	-1.18473	1.74521	67
No. of generalists	MA - Marine habitats	unassigned	1.1493	2.91982	0.393619	0.694826	-4.65417	6.95277	88
No. of generalists	N - Coastal habitats	disturbance	-1.10727	1.2091	-0.915788	0.369281	-3.60848	1.39393	24
No. of generalists	N - Coastal habitats	other	1.90983	0.922195	2.07096	0.0412919	0.0771574	3.7425	89
No. of generalists	N - Coastal habitats	stable	1.44331	0.346205	4.16894	3.69899e-05	0.762853	2.12377	433
No. of generalists	N - Coastal habitats	succession	1.57204	0.318341	4.93825	1.26474e-06	0.945769	2.19832	325
No. of generalists	N - Coastal habitats	unassigned	-2.65551	2.03671	-1.30382	0.249092	-7.89103	2.58002	6
No. of generalists	P - Inland waters	other	4.68015	4.88621	0.957829	0.355624	-5.87586	15.2362	14
No. of generalists	P - Inland waters	stable	1.37672	0.479177	2.87309	0.0050469	0.425032	2.32841	93
No. of generalists	P - Inland waters	succession	0.764766	0.546046	1.40055	0.164712	-0.319729	1.84926	93
No. of generalists	Q - Mires and wetlands	disturbance	10.3463	1.60057	6.46413	8.70917e-10	7.18868	13.5039	187
No. of generalists	Q - Mires and wetlands	other	9.44318	2.48243	3.80401	0.000181942	4.5523	14.3341	234
No. of generalists	Q - Mires and wetlands	stable	2.3753	1.00117	2.37253	0.0181009	0.407571	4.34304	436
No. of generalists	Q - Mires and wetlands	succession	8.71076	1.14116	7.63325	1.94635e-13	6.46683	10.9547	373
No. of generalists	Q - Mires and wetlands	unassigned	2.0825	1.06632	1.95298	0.055064	-0.0464731	4.21147	67
No. of generalists	R - Grasslands	disturbance	-1.03273	0.607089	-1.70112	0.0893663	-2.22468	0.159211	698
No. of generalists	R - Grasslands	other	0.206669	0.158326	1.30533	0.191838	-0.103719	0.517056	5090
No. of generalists	R - Grasslands	stable	0.739425	0.0886158	8.34417	8.78182e-17	0.565707	0.913144	6109
No. of generalists	R - Grasslands	succession	-1.11333	0.29907	-3.72265	0.000205412	-1.70004	-0.52663	1326
No. of generalists	R - Grasslands	unassigned	-0.0829476	0.161202	-0.514557	0.6069	-0.399024	0.233129	3029
No. of generalists	S - Shrublands and heathlands	disturbance	3.74036	0.637659	5.86576	8.06452e-09	2.48758	4.99313	509
No. of generalists	S - Shrublands and heathlands	other	-0.412543	0.333576	-1.23673	0.216827	-1.06808	0.242999	456
No. of generalists	S - Shrublands and heathlands	stable	0.059012	0.123077	0.479471	0.631709	-0.182508	0.300532	999
No. of generalists	S - Shrublands and heathlands	succession	-0.843649	0.687991	-1.22625	0.222092	-2.20344	0.516136	146
No. of generalists	S - Shrublands and heathlands	unassigned	0.817067	0.674325	1.21168	0.228462	-0.520613	2.15475	102
No. of generalists	T - Forests	disturbance	9.29337	1.15382	8.05447	1.10731e-14	7.02451	11.5622	371
No. of generalists	T - Forests	other	0.188566	0.101879	1.85088	0.0642955	-0.0112025	0.388335	2721
No. of generalists	T - Forests	stable	-0.122174	0.0686591	-1.77943	0.0752472	-0.256786	0.0124371	3877
No. of generalists	T - Forests	succession	0.163654	0.230161	0.711041	0.47817	-0.291148	0.618456	150
No. of generalists	T - Forests	unassigned	-0.196436	0.13105	-1.49893	0.134095	-0.45349	0.0606191	1550
No. of generalists	U - Inland sparse vegetation	disturbance	15.689	6.53319	2.40143	0.251197	-67.3231	98.7011	2
No. of generalists	U - Inland sparse vegetation	other	2.39474	0.79606	3.00824	0.00398538	0.798738	3.99075	55
No. of generalists	U - Inland sparse vegetation	stable	1.10168	0.198266	5.55658	3.74919e-08	0.712495	1.49086	800
No. of generalists	U - Inland sparse vegetation	succession	1.42604	0.400674	3.5591	0.000432881	0.637529	2.21455	299
No. of generalists	U - Inland sparse vegetation	unassigned	0.627987	0.476373	1.31827	0.208576	-0.393732	1.64971	15
No. of generalists	V - Vegetated man-made habitats	disturbance	3.0267	1.53535	1.97134	0.0573839	-0.100705	6.1541	33
No. of generalists	V - Vegetated man-made habitats	other	2.85555	0.75157	3.79945	0.000160143	1.37946	4.33165	588
No. of generalists	V - Vegetated man-made habitats	stable	0.0344919	0.461718	0.0747033	0.940506	-0.874549	0.943533	270
No. of generalists	V - Vegetated man-made habitats	succession	4.26999	0.690491	6.18399	2.00468e-09	2.91126	5.62872	306
No. of generalists	V - Vegetated man-made habitats	unassigned	2.55309	1.71479	1.48886	0.162327	-1.18311	6.28929	13
No. of non-native species	MA - Marine habitats	other	0.545598	0.567937	0.960666	0.36872	-0.797361	1.88856	8
No. of non-native species	MA - Marine habitats	stable	0	0	#N/A	#N/A	0	0	2
No. of non-native species	MA - Marine habitats	succession	0.213894	0.341812	0.625766	0.533503	-0.467828	0.895617	71
No. of non-native species	MA - Marine habitats	unassigned	4.08798	3.03743	1.34587	0.181688	-1.9455	10.1215	92
No. of non-native species	N - Coastal habitats	disturbance	1.44125	1.28936	1.1178	0.272827	-1.19579	4.0783	30
No. of non-native species	N - Coastal habitats	other	-0.639584	0.451798	-1.41564	0.159784	-1.53522	0.256052	108
No. of non-native species	N - Coastal habitats	stable	0.338488	0.273614	1.2371	0.216665	-0.199164	0.876139	473
No. of non-native species	N - Coastal habitats	succession	0.181025	0.257879	0.701978	0.483169	-0.326198	0.688248	344
No. of non-native species	N - Coastal habitats	unassigned	-0.597311	1.51838	-0.393386	0.703191	-4.03213	2.83751	10
No. of non-native species	P - Inland waters	other	-0.159938	1.22581	-0.130475	0.897494	-2.71694	2.39706	21
No. of non-native species	P - Inland waters	stable	-0.0412893	0.128896	-0.32033	0.749367	-0.296925	0.214346	104
No. of non-native species	P - Inland waters	succession	1.88945	0.891313	2.11986	0.0363522	0.122341	3.65657	107
No. of non-native species	P - Inland waters	unassigned	0	#N/A	#N/A	#N/A	#N/A	#N/A	1
No. of non-native species	Q - Mires and wetlands	disturbance	1.37248	1.00899	1.36026	0.175336	-0.617577	3.36254	194
No. of non-native species	Q - Mires and wetlands	other	1.96788	0.852479	2.30842	0.0218266	0.288583	3.64718	241
No. of non-native species	Q - Mires and wetlands	stable	0.204927	0.173198	1.1832	0.23737	-0.135471	0.545325	441
No. of non-native species	Q - Mires and wetlands	succession	2.95192	1.3321	2.216	0.0272787	0.332789	5.57106	384
No. of non-native species	Q - Mires and wetlands	unassigned	0.59581	0.584372	1.01957	0.311599	-0.570602	1.76222	68
No. of non-native species	R - Grasslands	disturbance	0.782281	0.386074	2.02625	0.0430888	0.0243815	1.54018	760
No. of non-native species	R - Grasslands	other	0.384181	0.127186	3.02063	0.00253433	0.134846	0.633517	5375
No. of non-native species	R - Grasslands	stable	0.629223	0.129904	4.84377	1.30447e-06	0.374567	0.883878	6297
No. of non-native species	R - Grasslands	succession	0.411972	0.197939	2.0813	0.0375909	0.0236759	0.800268	1375
No. of non-native species	R - Grasslands	unassigned	-0.214854	0.124755	-1.72221	0.0851257	-0.459458	0.029751	3298
No. of non-native species	S - Shrublands and heathlands	disturbance	-0.17544	0.183745	-0.954799	0.340109	-0.536387	0.185508	538
No. of non-native species	S - Shrublands and heathlands	other	0.232579	0.261542	0.889262	0.374307	-0.281326	0.746485	482
No. of non-native species	S - Shrublands and heathlands	stable	0.321933	0.129591	2.48422	0.0131348	0.067653	0.576213	1078
No. of non-native species	S - Shrublands and heathlands	succession	0.0308752	0.359023	0.0859976	0.931577	-0.678229	0.739979	159
No. of non-native species	S - Shrublands and heathlands	unassigned	0.145236	0.44154	0.328931	0.742772	-0.728837	1.01931	123
No. of non-native species	T - Forests	disturbance	0.0905436	0.385593	0.234817	0.814478	-0.66762	0.848707	381
No. of non-native species	T - Forests	other	0.406408	0.0838419	4.84732	1.32007e-06	0.24201	0.570807	2787
No. of non-native species	T - Forests	stable	0.362976	0.0633137	5.73297	1.06145e-08	0.238845	0.487107	3909
No. of non-native species	T - Forests	succession	0.616085	0.182841	3.36952	0.000957357	0.254809	0.977362	151
No. of non-native species	T - Forests	unassigned	0.133847	0.0713781	1.87518	0.0609489	-0.00615705	0.273851	1605
No. of non-native species	U - Inland sparse vegetation	disturbance	-17.08	22.92	-0.7452	0.592295	-308.306	274.146	2
No. of non-native species	U - Inland sparse vegetation	other	-0.758512	0.366669	-2.06865	0.0419355	-1.48864	-0.0283794	78
No. of non-native species	U - Inland sparse vegetation	stable	-0.320477	0.0845052	-3.79239	0.00015872	-0.486317	-0.154636	942
No. of non-native species	U - Inland sparse vegetation	succession	-0.104129	0.403144	-0.258292	0.796333	-0.897003	0.688745	353
No. of non-native species	U - Inland sparse vegetation	unassigned	0	0	#N/A	#N/A	0	0	32
No. of non-native species	V - Vegetated man-made habitats	disturbance	-3.52482	2.19652	-1.60473	0.116622	-7.96771	0.918058	40
No. of non-native species	V - Vegetated man-made habitats	other	1.27805	0.42231	3.02632	0.00257998	0.448686	2.10741	610
No. of non-native species	V - Vegetated man-made habitats	stable	-1.26034	0.730529	-1.72524	0.0855874	-2.69836	0.177687	281
No. of non-native species	V - Vegetated man-made habitats	succession	-1.66935	0.509268	-3.27795	0.00116134	-2.67131	-0.667395	319
No. of non-native species	V - Vegetated man-made habitats	unassigned	3.21732	2.16942	1.48303	0.160226	-1.43563	7.87027	15
No. of Red List species	MA - Marine habitats	other	-0.48507	0.388268	-1.24932	0.251702	-1.40318	0.433036	8
No. of Red List species	MA - Marine habitats	stable	0	0	#N/A	#N/A	0	0	2
No. of Red List species	MA - Marine habitats	succession	-1.10423	0.936655	-1.1789	0.242428	-2.97233	0.763873	71
No. of Red List species	MA - Marine habitats	unassigned	2.48095	2.28076	1.08777	0.279568	-2.0495	7.01141	92
No. of Red List species	N - Coastal habitats	disturbance	0.0488313	0.0496661	0.983192	0.333645	-0.0527473	0.15041	30
No. of Red List species	N - Coastal habitats	other	-0.0564293	0.071125	-0.793383	0.429311	-0.197426	0.0845677	108
No. of Red List species	N - Coastal habitats	stable	-0.0353157	0.0437102	-0.807952	0.419525	-0.121206	0.0505749	473
No. of Red List species	N - Coastal habitats	succession	-0.183232	0.071937	-2.54712	0.0112976	-0.324726	-0.0417392	344
No. of Red List species	N - Coastal habitats	unassigned	0	0	#N/A	#N/A	0	0	10
No. of Red List species	P - Inland waters	other	-0.947046	0.764551	-1.2387	0.2298	-2.54187	0.64778	21
No. of Red List species	P - Inland waters	stable	-1.09717	0.492333	-2.2285	0.0280202	-2.07359	-0.12074	104
No. of Red List species	P - Inland waters	succession	-0.717423	0.44743	-1.60343	0.111815	-1.6045	0.16965	107
No. of Red List species	P - Inland waters	unassigned	0	#N/A	#N/A	#N/A	#N/A	#N/A	1
No. of Red List species	Q - Mires and wetlands	disturbance	1.63788	1.03058	1.58928	0.113635	-0.39477	3.67053	194
No. of Red List species	Q - Mires and wetlands	other	-0.716452	0.812861	-0.881396	0.378985	-2.31771	0.8848	241
No. of Red List species	Q - Mires and wetlands	stable	-0.212754	0.352945	-0.602796	0.546955	-0.906422	0.480914	441
No. of Red List species	Q - Mires and wetlands	succession	-0.295814	0.723699	-0.408753	0.682949	-1.71873	1.12711	384
No. of Red List species	Q - Mires and wetlands	unassigned	0.398316	0.340053	1.17133	0.245613	-0.280433	1.07706	68
No. of Red List species	R - Grasslands	disturbance	1.3106	0.447601	2.92805	0.00351296	0.431917	2.18928	760
No. of Red List species	R - Grasslands	other	0.427128	0.147641	2.89301	0.00383105	0.137691	0.716565	5375
No. of Red List species	R - Grasslands	stable	0.0122266	0.112651	0.108535	0.913575	-0.208608	0.233061	6297
No. of Red List species	R - Grasslands	succession	0.325375	0.307065	1.05963	0.2895	-0.276992	0.927742	1375
No. of Red List species	R - Grasslands	unassigned	0.685172	0.192004	3.56853	0.000364111	0.308713	1.06163	3298
No. of Red List species	S - Shrublands and heathlands	disturbance	0.994111	0.248781	3.99592	7.34436e-05	0.505407	1.48282	538
No. of Red List species	S - Shrublands and heathlands	other	0.156079	0.189104	0.825363	0.409575	-0.215493	0.527652	482
No. of Red List species	S - Shrublands and heathlands	stable	-0.29505	0.0802663	-3.67588	0.000248711	-0.452546	-0.137554	1078
No. of Red List species	S - Shrublands and heathlands	succession	-0.556031	0.259748	-2.14066	0.0338359	-1.06906	-0.043005	159
No. of Red List species	S - Shrublands and heathlands	unassigned	0.126181	0.201178	0.627213	0.531692	-0.27207	0.524432	123
No. of Red List species	T - Forests	disturbance	1.68841	0.434715	3.88395	0.000121196	0.833665	2.54316	381
No. of Red List species	T - Forests	other	-0.156406	0.0538543	-2.90425	0.00371035	-0.262005	-0.0508078	2787
No. of Red List species	T - Forests	stable	-0.159798	0.055424	-2.8832	0.00395813	-0.268461	-0.0511356	3909
No. of Red List species	T - Forests	succession	0.0262776	0.143506	0.183111	0.854958	-0.257277	0.309833	151
No. of Red List species	T - Forests	unassigned	-0.145106	0.077776	-1.86569	0.0622676	-0.297659	0.00744762	1605
No. of Red List species	U - Inland sparse vegetation	disturbance	-5.55112e-15	5.55112e-15	-1	0.5	-7.60847e-14	6.49825e-14	2
No. of Red List species	U - Inland sparse vegetation	other	0.426359	0.517954	0.82316	0.412959	-0.605019	1.45774	78
No. of Red List species	U - Inland sparse vegetation	stable	0.392935	0.109153	3.59986	0.000335006	0.178724	0.607146	942
No. of Red List species	U - Inland sparse vegetation	succession	0.855564	0.297085	2.87987	0.00422191	0.27128	1.43985	353
No. of Red List species	U - Inland sparse vegetation	unassigned	-0.289223	0.260222	-1.11145	0.274922	-0.819949	0.241504	32
No. of Red List species	V - Vegetated man-made habitats	disturbance	-0.480193	0.621226	-0.772977	0.444196	-1.73674	0.776354	40
No. of Red List species	V - Vegetated man-made habitats	other	-0.359706	0.289241	-1.24362	0.214118	-0.927736	0.208324	610
No. of Red List species	V - Vegetated man-made habitats	stable	-0.48094	0.277233	-1.73479	0.0838792	-1.02667	0.0647857	281
No. of Red List species	V - Vegetated man-made habitats	succession	0.904975	0.374965	2.41349	0.0163655	0.167249	1.6427	319
No. of Red List species	V - Vegetated man-made habitats	unassigned	0.592434	1.21728	0.486688	0.634011	-2.01837	3.20324	15
No. of specialists	MA - Marine habitats	other	-3.45279	2.81084	-1.22839	0.258996	-10.0994	3.19378	8
No. of specialists	MA - Marine habitats	stable	1.51377	#N/A	#N/A	#N/A	#N/A	#N/A	1
No. of specialists	MA - Marine habitats	succession	-3.81063	1.01034	-3.77163	0.000349139	-5.82785	-1.79342	67
No. of specialists	MA - Marine habitats	unassigned	8.40035	5.58455	1.50421	0.136148	-2.69954	19.5002	88
No. of specialists	N - Coastal habitats	disturbance	1.21219	1.36672	0.886929	0.384298	-1.6151	4.03947	24
No. of specialists	N - Coastal habitats	other	0.146904	1.09924	0.133642	0.893991	-2.0376	2.33141	89
No. of specialists	N - Coastal habitats	stable	-0.292344	0.255881	-1.1425	0.253879	-0.795271	0.210583	433
No. of specialists	N - Coastal habitats	succession	-0.136748	0.205085	-0.666786	0.505384	-0.540215	0.266719	325
No. of specialists	N - Coastal habitats	unassigned	-1.87902	1.89303	-0.992602	0.36648	-6.74521	2.98716	6
No. of specialists	P - Inland waters	other	-1.46155	1.16537	-1.25415	0.231869	-3.97917	1.05607	14
No. of specialists	P - Inland waters	stable	-0.564218	0.180802	-3.12064	0.002411	-0.923306	-0.205129	93
No. of specialists	P - Inland waters	succession	-1.89116	0.578118	-3.27124	0.00150808	-3.03936	-0.742971	93
No. of specialists	Q - Mires and wetlands	disturbance	0.281259	0.386363	0.727966	0.46755	-0.480958	1.04348	187
No. of specialists	Q - Mires and wetlands	other	0.844929	0.62052	1.36165	0.174624	-0.377618	2.06748	234
No. of specialists	Q - Mires and wetlands	stable	-0.0402408	0.202922	-0.198307	0.842897	-0.43907	0.358588	436
No. of specialists	Q - Mires and wetlands	succession	-1.17885	0.3784	-3.11535	0.00197986	-1.92292	-0.434777	373
No. of specialists	Q - Mires and wetlands	unassigned	-1.42073	0.944529	-1.50417	0.137309	-3.30654	0.465082	67
No. of specialists	R - Grasslands	disturbance	0.454118	0.20051	2.26481	0.0238304	0.0604417	0.847794	698
No. of specialists	R - Grasslands	other	0.148716	0.0725417	2.05008	0.040408	0.00650314	0.290929	5090
No. of specialists	R - Grasslands	stable	0.0766282	0.0777011	0.986192	0.324078	-0.0756934	0.22895	6109
No. of specialists	R - Grasslands	succession	0.00132329	0.0684038	0.0193453	0.984569	-0.132868	0.135515	1326
No. of specialists	R - Grasslands	unassigned	0.0961699	0.148368	0.648184	0.516915	-0.194743	0.387083	3029
No. of specialists	S - Shrublands and heathlands	disturbance	0.48423	0.186052	2.60266	0.00952061	0.118704	0.849756	509
No. of specialists	S - Shrublands and heathlands	other	0.0228834	0.140446	0.162935	0.870642	-0.253119	0.298886	456
No. of specialists	S - Shrublands and heathlands	stable	0.0746283	0.0767175	0.972768	0.330904	-0.0759177	0.225174	999
No. of specialists	S - Shrublands and heathlands	succession	0.235903	0.311597	0.757076	0.450233	-0.379957	0.851762	146
No. of specialists	S - Shrublands and heathlands	unassigned	0.256795	0.216128	1.18817	0.237555	-0.171944	0.685535	102
No. of specialists	T - Forests	disturbance	0.230611	0.285592	0.807483	0.419907	-0.330976	0.792198	371
No. of specialists	T - Forests	other	-0.213083	0.0560718	-3.80017	0.000147765	-0.32303	-0.103135	2721
No. of specialists	T - Forests	stable	-0.000635031	0.0518257	-0.0122532	0.990224	-0.102243	0.100973	3877
No. of specialists	T - Forests	succession	0.0438263	0.0677291	0.647082	0.518575	-0.0900073	0.17766	150
No. of specialists	T - Forests	unassigned	-0.491191	0.0634999	-7.73531	1.84635e-14	-0.615746	-0.366636	1550
No. of specialists	U - Inland sparse vegetation	disturbance	6.49155	6.49155	1	0.5	-75.9914	88.9745	2
No. of specialists	U - Inland sparse vegetation	other	0.237343	0.570015	0.416381	0.678782	-0.905467	1.38015	55
No. of specialists	U - Inland sparse vegetation	stable	1.2851	0.17308	7.42489	2.89652e-13	0.945354	1.62484	800
No. of specialists	U - Inland sparse vegetation	succession	-0.20878	0.142802	-1.46202	0.144789	-0.489807	0.0722483	299
No. of specialists	U - Inland sparse vegetation	unassigned	1.82282	1.96926	0.925635	0.370317	-2.40083	6.04647	15
No. of specialists	V - Vegetated man-made habitats	disturbance	-0.186701	1.10073	-0.169615	0.86638	-2.42882	2.05542	33
No. of specialists	V - Vegetated man-made habitats	other	-0.540331	0.140441	-3.84738	0.000132467	-0.81616	-0.264503	588
No. of specialists	V - Vegetated man-made habitats	stable	-0.814368	0.74059	-1.09962	0.27248	-2.27246	0.643721	270
No. of specialists	V - Vegetated man-made habitats	succession	-0.0770168	0.210729	-0.365478	0.715008	-0.491683	0.337649	306
No. of specialists	V - Vegetated man-made habitats	unassigned	0	0	#N/A	#N/A	0	0	13
Shannon diversity	MA - Marine habitats	other	-4.87169	2.58585	-1.88398	0.10157	-10.9862	1.24287	8
Shannon diversity	MA - Marine habitats	stable	0.56576	0.663576	0.852592	0.550548	-7.86577	8.99729	2
Shannon diversity	MA - Marine habitats	succession	-4.15724	1.3025	-3.19175	0.00211849	-6.75499	-1.55949	71
Shannon diversity	MA - Marine habitats	unassigned	0.77668	1.39858	0.555333	0.58003	-2.00144	3.5548	92
Shannon diversity	N - Coastal habitats	disturbance	0.617397	0.699975	0.882028	0.385014	-0.814212	2.04901	30
Shannon diversity	N - Coastal habitats	other	2.21401	0.73547	3.01033	0.00325546	0.756026	3.67199	108
Shannon diversity	N - Coastal habitats	stable	1.61154	0.453454	3.55392	0.000417733	0.720501	2.50258	473
Shannon diversity	N - Coastal habitats	succession	1.36576	0.221071	6.17792	1.83973e-09	0.930934	1.80059	344
Shannon diversity	N - Coastal habitats	unassigned	-1.31247	1.07441	-1.22157	0.252902	-3.74296	1.11802	10
Shannon diversity	P - Inland waters	other	-0.772394	2.38458	-0.323912	0.749368	-5.74654	4.20175	21
Shannon diversity	P - Inland waters	stable	1.49295	0.870043	1.71595	0.0891775	-0.232574	3.21847	104
Shannon diversity	P - Inland waters	succession	2.05579	0.792626	2.59365	0.0108384	0.484332	3.62725	107
Shannon diversity	P - Inland waters	unassigned	-2.12369	#N/A	#N/A	#N/A	#N/A	#N/A	1
Shannon diversity	Q - Mires and wetlands	disturbance	8.99075	1.16164	7.73973	5.44001e-13	6.69962	11.2819	194
Shannon diversity	Q - Mires and wetlands	other	3.80482	0.742871	5.12178	6.21545e-07	2.34144	5.2682	241
Shannon diversity	Q - Mires and wetlands	stable	3.64753	0.775885	4.70112	3.46698e-06	2.12263	5.17243	441
Shannon diversity	Q - Mires and wetlands	succession	3.649	0.710175	5.13817	4.42947e-07	2.25267	5.04533	384
Shannon diversity	Q - Mires and wetlands	unassigned	0.858367	0.58681	1.46277	0.148206	-0.312911	2.02964	68
Shannon diversity	R - Grasslands	disturbance	0.0671132	0.292993	0.229061	0.818883	-0.508059	0.642286	760
Shannon diversity	R - Grasslands	other	-0.0315905	0.0727024	-0.434518	0.66393	-0.174117	0.110936	5375
Shannon diversity	R - Grasslands	stable	0.224302	0.0508894	4.40764	1.06236e-05	0.124542	0.324063	6297
Shannon diversity	R - Grasslands	succession	-1.16716	0.156664	-7.45009	1.64196e-13	-1.47449	-0.859837	1375
Shannon diversity	R - Grasslands	unassigned	-0.355812	0.0800163	-4.44675	9.0057e-06	-0.512699	-0.198926	3298
Shannon diversity	S - Shrublands and heathlands	disturbance	1.00776	0.228118	4.4177	1.20711e-05	0.559643	1.45587	538
Shannon diversity	S - Shrublands and heathlands	other	0.164782	0.229969	0.716541	0.474005	-0.287086	0.616651	482
Shannon diversity	S - Shrublands and heathlands	stable	-0.0553491	0.0954939	-0.579609	0.5623	-0.242724	0.132026	1078
Shannon diversity	S - Shrublands and heathlands	succession	0.0519388	0.294448	0.176394	0.86021	-0.529623	0.633501	159
Shannon diversity	S - Shrublands and heathlands	unassigned	-0.583756	0.379805	-1.53699	0.126886	-1.33562	0.168106	123
Shannon diversity	T - Forests	disturbance	1.65511	0.402345	4.11365	4.77734e-05	0.864006	2.44621	381
Shannon diversity	T - Forests	other	-0.368189	0.0931888	-3.951	7.97561e-05	-0.550916	-0.185463	2787
Shannon diversity	T - Forests	stable	-0.173726	0.068622	-2.53163	0.0113921	-0.308264	-0.0391875	3909
Shannon diversity	T - Forests	succession	-0.561494	0.128024	-4.38585	2.16429e-05	-0.814457	-0.308531	151
Shannon diversity	T - Forests	unassigned	-0.205656	0.0731989	-2.80956	0.00502118	-0.349232	-0.0620809	1605
Shannon diversity	U - Inland sparse vegetation	disturbance	-4.81172	1.62376	-2.96332	0.207194	-25.4436	15.8201	2
Shannon diversity	U - Inland sparse vegetation	other	3.3095	1.58096	2.09335	0.0396102	0.16141	6.45759	78
Shannon diversity	U - Inland sparse vegetation	stable	3.76148	0.475929	7.90344	7.56039e-15	2.82747	4.69548	942
Shannon diversity	U - Inland sparse vegetation	succession	-0.248732	0.185658	-1.33974	0.181195	-0.61387	0.116405	353
Shannon diversity	U - Inland sparse vegetation	unassigned	1.49009	0.606531	2.45674	0.0198191	0.253063	2.72712	32
Shannon diversity	V - Vegetated man-made habitats	disturbance	3.22877	2.1014	1.53649	0.132493	-1.0217	7.47925	40
Shannon diversity	V - Vegetated man-made habitats	other	0.953366	0.269749	3.53427	0.000439916	0.423614	1.48312	610
Shannon diversity	V - Vegetated man-made habitats	stable	-0.89598	0.276791	-3.23703	0.001353	-1.44084	-0.351126	281
Shannon diversity	V - Vegetated man-made habitats	succession	1.12427	0.354248	3.17368	0.00165236	0.427303	1.82123	319
Shannon diversity	V - Vegetated man-made habitats	unassigned	3.89186	4.69456	0.829015	0.421006	-6.17696	13.9607	15
Species richness	MA - Marine habitats	other	-11.3578	8.78524	-1.29282	0.237104	-32.1316	9.41602	8
Species richness	MA - Marine habitats	stable	0.174529	0.483934	0.360647	0.779648	-5.97443	6.32349	2
Species richness	MA - Marine habitats	succession	-2.64496	0.953156	-2.77495	0.00707435	-4.54597	-0.743954	71
Species richness	MA - Marine habitats	unassigned	3.29833	1.64473	2.00539	0.0478915	0.0312768	6.56539	92
Species richness	N - Coastal habitats	disturbance	-0.369144	0.869994	-0.424307	0.674473	-2.14848	1.41019	30
Species richness	N - Coastal habitats	other	1.37346	0.695535	1.97468	0.0508809	-0.00535757	2.75227	108
Species richness	N - Coastal habitats	stable	1.94823	0.595239	3.27302	0.00114211	0.778586	3.11788	473
Species richness	N - Coastal habitats	succession	2.03405	0.606703	3.35263	0.000889823	0.840726	3.22738	344
Species richness	N - Coastal habitats	unassigned	-1.65591	1.22356	-1.35335	0.208954	-4.42381	1.11198	10
Species richness	P - Inland waters	other	1.70982	2.2115	0.77315	0.448476	-2.90329	6.32294	21
Species richness	P - Inland waters	stable	1.26919	0.858466	1.47843	0.142343	-0.433379	2.97175	104
Species richness	P - Inland waters	succession	5.21888	2.15184	2.42531	0.0169853	0.952642	9.48513	107
Species richness	P - Inland waters	unassigned	-0.194137	#N/A	#N/A	#N/A	#N/A	#N/A	1
Species richness	Q - Mires and wetlands	disturbance	9.19877	1.15112	7.99115	1.18895e-13	6.92838	11.4692	194
Species richness	Q - Mires and wetlands	other	4.98313	0.836211	5.95918	8.98249e-09	3.33588	6.63039	241
Species richness	Q - Mires and wetlands	stable	3.42219	0.727846	4.70181	3.45592e-06	1.99171	4.85268	441
Species richness	Q - Mires and wetlands	succession	5.12457	0.858135	5.97175	5.36094e-09	3.43733	6.81182	384
Species richness	Q - Mires and wetlands	unassigned	0.94096	0.605262	1.55463	0.124745	-0.267149	2.14907	68
Species richness	R - Grasslands	disturbance	-0.230358	0.319583	-0.72081	0.471248	-0.857729	0.397013	760
Species richness	R - Grasslands	other	0.465496	0.102818	4.52737	6.10128e-06	0.263931	0.667062	5375
Species richness	R - Grasslands	stable	0.764635	0.0659803	11.5888	9.61225e-31	0.635292	0.893979	6297
Species richness	R - Grasslands	succession	-0.682862	0.206377	-3.30881	0.000961198	-1.08771	-0.278014	1375
Species richness	R - Grasslands	unassigned	0.365786	0.131577	2.78	0.00546666	0.107804	0.623767	3298
Species richness	S - Shrublands and heathlands	disturbance	1.36857	0.336523	4.06681	5.48043e-05	0.707511	2.02964	538
Species richness	S - Shrublands and heathlands	other	0.496436	0.272614	1.82102	0.0692246	-0.0392253	1.0321	482
Species richness	S - Shrublands and heathlands	stable	0.201262	0.0826956	2.43377	0.0151041	0.0389996	0.363525	1078
Species richness	S - Shrublands and heathlands	succession	0.0545142	0.40143	0.1358	0.892152	-0.738348	0.847376	159
Species richness	S - Shrublands and heathlands	unassigned	0.471375	0.380082	1.24019	0.217284	-0.281036	1.22379	123
Species richness	T - Forests	disturbance	3.492	0.664217	5.25732	2.44404e-07	2.186	4.798	381
Species richness	T - Forests	other	-0.493694	0.111083	-4.44436	9.15952e-06	-0.711508	-0.27588	2787
Species richness	T - Forests	stable	0.0835754	0.13662	0.611737	0.540747	-0.184277	0.351428	3909
Species richness	T - Forests	succession	-0.510561	0.147802	-3.45436	0.000717338	-0.802604	-0.218519	151
Species richness	T - Forests	unassigned	-0.249899	0.0800901	-3.12022	0.00183937	-0.406991	-0.0928062	1605
Species richness	U - Inland sparse vegetation	disturbance	22.4984	25.5016	0.882232	0.53978	-301.531	346.527	2
Species richness	U - Inland sparse vegetation	other	1.62255	0.687078	2.36153	0.0207285	0.254408	2.9907	78
Species richness	U - Inland sparse vegetation	stable	2.28034	0.179178	12.7267	2.38252e-34	1.9287	2.63197	942
Species richness	U - Inland sparse vegetation	succession	1.35159	0.32845	4.11504	4.82548e-05	0.705614	1.99756	353
Species richness	U - Inland sparse vegetation	unassigned	0.748807	0.90531	0.827128	0.414486	-1.09758	2.5952	32
Species richness	V - Vegetated man-made habitats	disturbance	1.4626	1.26529	1.15594	0.254736	-1.09668	4.02189	40
Species richness	V - Vegetated man-made habitats	other	2.40442	0.765894	3.13936	0.00177509	0.900305	3.90853	610
Species richness	V - Vegetated man-made habitats	stable	-0.750114	0.351414	-2.13456	0.0336656	-1.44186	-0.0583644	281
Species richness	V - Vegetated man-made habitats	succession	2.15678	0.420519	5.12886	5.0773e-07	1.32943	2.98413	319
Species richness	V - Vegetated man-made habitats	unassigned	7.35044	6.47224	1.13569	0.275156	-6.53113	21.232	15
