# Supplementary material for: Habitat-specific trends in taxonomic, functional, and phylogenetic diversity in European plant communities over a century
Source: Nat Commun. 2026 May 8;17:4208. doi: 10.1038/s41467-026-72112-5 (PMC13156317; doi:10.1038/s41467-026-72112-5)
Supplement: Supplementary file 9 — Supplementary Data 7 [file 41467_2026_72112_MOESM9_ESM.xlsx]

## Sheet: Sheet1
EUNIS level 1 habitat type	Habitat change trajectory	Mean value	t-statistic	df	t-test: p-value	Proportion positive	No. of decadal trends	Bionomial test: p-value
all	unassigned	4.60569	2.03688	26	0.0519635	0.538462	26	0.845019
T - Forests	unassigned	-1.87127	-1.04698	22	0.306474	0.304348	23	0.0931396
- unassigned	unassigned	4.81898	1.66782	17	0.113665	0.611111	18	0.480682
R - Grasslands	unassigned	11.1797	3.54311	15	0.00295066	0.875	16	0.00418091
N - Coastal habitats	unassigned	-1.125	-1.28571	1	0.420833	0	2	0.5
all	all	-0.956557	-0.495997	43	0.622422	0.465116	43	0.760792
R - Grasslands	all	8.05357	4.0318	39	0.00024899	0.75	40	0.00222143
S - Shrublands and heathlands	all	1.545	0.846891	24	0.405422	0.478261	23	1
U - Inland sparse vegetation	all	20.5169	5.25198	13	0.000156326	1	14	0.00012207
T - Forests	all	-2.30791	-1.16348	27	0.254813	0.285714	28	0.0356981
- unassigned	all	4.81898	1.66782	17	0.113665	0.611111	18	0.480682
V - Vegetated man-made habitats	all	9.15303	1.73413	10	0.113555	0.727273	11	0.226562
P - Inland waters	all	7.26667	1.94643	2	0.190993	0.666667	3	1
Q - Mires and wetlands	all	14.3407	4.1333	8	0.00328351	0.888889	9	0.0390625
MA - Marine habitats	all	3.25	1.18182	1	0.447071	1	2	0.5
N - Coastal habitats	all	5.75	0.874961	2	0.473865	0.666667	3	1
all	stable	-1.69132	-0.891339	36	0.378666	0.378378	37	0.187742
R - Grasslands	stable	4.93315	3.04273	30	0.00483918	0.740741	27	0.0191573
S - Shrublands and heathlands	stable	0.445139	0.261762	23	0.795835	0.541667	24	0.83882
T - Forests	stable	-3.24218	-1.34487	20	0.193721	0.333333	21	0.189247
V - Vegetated man-made habitats	stable	3.75833	0.513405	5	0.629541	0.5	6	1
Q - Mires and wetlands	stable	12.3667	2.15928	5	0.083263	0.833333	6	0.21875
N - Coastal habitats	stable	7.5	0.979883	2	0.430471	0.666667	3	1
U - Inland sparse vegetation	stable	10	0.993931	4	0.376515	0.6	5	1
all	succession	-0.742048	-0.219757	25	0.827845	0.461538	26	0.845019
R - Grasslands	succession	5.11071	1.56526	21	0.132467	0.545455	22	0.831812
U - Inland sparse vegetation	succession	16.3133	4.41492	9	0.00168354	1	10	0.00195313
V - Vegetated man-made habitats	succession	10.7567	1.76868	9	0.110737	0.7	10	0.34375
T - Forests	succession	-4.88833	-2.06849	9	0.0685311	0.3	10	0.34375
Q - Mires and wetlands	succession	3.9	1.20014	4	0.296302	0.6	5	1
MA - Marine habitats	succession	2.25	1.28571	1	0.420833	1	2	0.5
N - Coastal habitats	succession	1.83333	0.757271	2	0.527945	0.666667	3	1
S - Shrublands and heathlands	succession	-8	-0.622171	2	0.597306	0.333333	3	1
all	disturbance	4.13131	2.45712	19	0.0237913	0.8	20	0.0118179
S - Shrublands and heathlands	disturbance	-1.34938	-0.352083	8	0.733871	0.666667	9	0.507813
T - Forests	disturbance	6.49444	1.27557	8	0.237899	0.625	8	0.726563
R - Grasslands	disturbance	8.46667	1.90881	11	0.0827069	0.666667	12	0.387695
Q - Mires and wetlands	disturbance	18	2.57143	1	0.236117	1	2	0.5
V - Vegetated man-made habitats	disturbance	11	1.22222	1	0.436549	1	2	0.5
all	other	3.41207	1.78168	35	0.0834803	0.75	36	0.00393317
R - Grasslands	other	9.717	4.69626	28	6.36167e-05	0.827586	29	0.000546113
T - Forests	other	-3.00986	-1.31438	20	0.203593	0.333333	21	0.189247
S - Shrublands and heathlands	other	-3.375	-0.464502	5	0.661812	0.5	6	1
N - Coastal habitats	other	8.91667	0.926867	2	0.451844	0.666667	3	1
Q - Mires and wetlands	other	18.5	1.94737	1	0.302012	1	2	0.5
V - Vegetated man-made habitats	other	24.1667	1.86899	2	0.202562	1	3	0.25
