# Supplementary material for: Habitat-specific trends in taxonomic, functional, and phylogenetic diversity in European plant communities over a century
Source: Nat Commun. 2026 May 8;17:4208. doi: 10.1038/s41467-026-72112-5 (PMC13156317; doi:10.1038/s41467-026-72112-5)
Supplement: Supplementary file 10 — Supplementary Data 8 [file 41467_2026_72112_MOESM10_ESM.xlsx]

## Sheet: Sheet1
Biodiversity index	EUNIS level 1 habitat type		Habitat-change trajectory	Coefficient estimate	Standard error	t-statistic	p-value	Approximated lower 90% confidence interval	Approximated upper 90% confidence interval	No. of time series
Cover	S - Shrublands and heathlands		stable	0.0011354	0.0016978	0.668746	0.503801	-0.00219598	0.00446678	1078
Cover	R - Grasslands		succession	0.0202214	0.00547465	3.69365	0.000229734	0.00948186	0.030961	1375
Cover	S - Shrublands and heathlands		disturbance	0.00546752	0.00417685	1.30901	0.191093	-0.00273747	0.0136725	538
Cover	S - Shrublands and heathlands		succession	-0.000424717	0.00111828	-0.379794	0.704612	-0.00263354	0.0017841	159
Cover	T - Forests		disturbance	0.00283379	0.00142556	1.98784	0.0475481	3.0793e-05	0.00563678	381
Cover	T - Forests		stable	-2.4728e-05	0.000147303	-0.167871	0.866693	-0.000313527	0.000264071	3909
Cover	R - Grasslands		disturbance	-0.00749611	0.0215901	-0.347201	0.728537	-0.0498796	0.0348874	760
Cover	R - Grasslands		stable	-0.00177617	0.00177545	-1.0004	0.317153	-0.00525665	0.00170432	6297
Cover	T - Forests		succession	-0.000166133	0.000198167	-0.838346	0.403179	-0.000557713	0.000225448	151
Species richness	S - Shrublands and heathlands		stable	0.00676939	0.00185028	3.65857	0.000265917	0.00313882	0.0104	1078
Species richness	R - Grasslands		succession	0.0162629	0.00355581	4.57362	5.22585e-06	0.00928752	0.0232383	1375
Species richness	S - Shrublands and heathlands		disturbance	-0.00283659	0.00707721	-0.400805	0.688723	-0.0167391	0.0110659	538
Species richness	S - Shrublands and heathlands		succession	0.00190784	0.00217312	0.877929	0.381324	-0.00238448	0.00620016	159
Species richness	T - Forests		disturbance	-0.0116224	0.00434861	-2.67267	0.00785013	-0.0201728	-0.00307196	381
Species richness	T - Forests		stable	0.00184197	0.000797121	2.31078	0.0208967	0.000279161	0.00340479	3909
Species richness	R - Grasslands		disturbance	-0.0163231	0.0181407	-0.899807	0.368509	-0.0519351	0.0192889	760
Species richness	R - Grasslands		stable	-0.00123936	0.0017229	-0.719346	0.471954	-0.00461684	0.00213811	6297
Species richness	T - Forests		succession	0.00191046	0.000628132	3.04149	0.00278238	0.000669261	0.00315165	151
Shannon diversity	S - Shrublands and heathlands		stable	0.00608583	0.00214187	2.84136	0.00457688	0.00188311	0.0102885	1078
Shannon diversity	R - Grasslands		succession	0.0106866	0.00270443	3.95152	8.16043e-05	0.00538135	0.0159919	1375
Shannon diversity	S - Shrublands and heathlands		disturbance	-0.00293751	0.00479646	-0.612434	0.540511	-0.0123597	0.00648465	538
Shannon diversity	S - Shrublands and heathlands		succession	-0.000471768	0.00159744	-0.295327	0.768134	-0.00362702	0.00268348	159
Shannon diversity	T - Forests		disturbance	-0.00501016	0.00264636	-1.89322	0.0590896	-0.0102136	0.000193234	381
Shannon diversity	T - Forests		stable	0.000601158	0.00040054	1.50087	0.13347	-0.000184128	0.00138645	3909
Shannon diversity	R - Grasslands		disturbance	-0.024988	0.0166155	-1.5039	0.133025	-0.0576058	0.00762987	760
Shannon diversity	R - Grasslands		stable	0.000847744	0.00132886	0.63795	0.523529	-0.00175727	0.00345275	6297
Shannon diversity	T - Forests		succession	0.0013355	0.000549936	2.42846	0.0163542	0.000248816	0.00242218	151
Functional richness	S - Shrublands and heathlands		stable	0.00564528	0.00354469	1.5926	0.111779	-0.00131631	0.0126069	598
Functional richness	R - Grasslands		succession	0.000957599	0.00497217	0.192592	0.84735	-0.00880914	0.0107243	553
Functional richness	S - Shrublands and heathlands		disturbance	-0.000227195	0.00420399	-0.0540425	0.956944	-0.00850663	0.00805224	254
Functional richness	S - Shrublands and heathlands		succession	-0.0010121	0.0026733	-0.378596	0.705824	-0.00631856	0.00429436	98
Functional richness	T - Forests		stable	-0.000707259	0.000433558	-1.63129	0.102956	-0.00155743	0.000142915	2470
Functional richness	R - Grasslands		disturbance	-0.0627135	0.0279457	-2.24412	0.0253269	-0.117639	-0.00778807	437
Functional richness	R - Grasslands		stable	-0.00224756	0.00210857	-1.06592	0.286528	-0.00638158	0.00188645	3884
Functional richness	T - Forests		disturbance	-0.00176663	0.00470845	-0.375204	0.707918	-0.0110529	0.00751969	196
Functional richness	T - Forests		succession	0.000113575	0.000689255	0.16478	0.869457	-0.00125423	0.00148138	100
Functional evenness	S - Shrublands and heathlands		stable	0.000121136	0.00636171	0.0190414	0.984814	-0.012373	0.0126152	598
Functional evenness	R - Grasslands		succession	0.00101225	0.00432098	0.234264	0.814867	-0.00747535	0.00949985	553
Functional evenness	S - Shrublands and heathlands		disturbance	0.00098663	0.00379049	0.260291	0.794852	-0.00647845	0.00845171	254
Functional evenness	S - Shrublands and heathlands		succession	0.000882977	0.0017702	0.498801	0.619061	-0.00263084	0.0043968	98
Functional evenness	T - Forests		stable	-0.000195537	0.000684139	-0.285815	0.775044	-0.00153708	0.00114601	2470
Functional evenness	R - Grasslands		disturbance	-0.0108159	0.0353455	-0.306003	0.759748	-0.0802851	0.0586534	437
Functional evenness	R - Grasslands		stable	-0.00317085	0.00285163	-1.11194	0.266233	-0.00876169	0.00242	3884
Functional evenness	T - Forests		disturbance	-0.00321897	0.00317174	-1.01489	0.311422	-0.0094745	0.00303655	196
Functional evenness	T - Forests		succession	0.000360419	0.000798113	0.451589	0.652563	-0.00122341	0.00194425	100
Functional divergence	S - Shrublands and heathlands		stable	0.00255479	0.00290921	0.878173	0.380204	-0.00315879	0.00826837	597
Functional divergence	R - Grasslands		succession	0.00255637	0.00400871	0.637702	0.523932	-0.00531787	0.0104306	553
Functional divergence	S - Shrublands and heathlands		disturbance	-0.000244228	0.00279742	-0.0873049	0.930499	-0.00575352	0.00526507	254
Functional divergence	S - Shrublands and heathlands		succession	-0.00183243	0.00205198	-0.893003	0.374089	-0.00590558	0.00224073	98
Functional divergence	T - Forests		stable	-0.000435376	0.000242793	-1.7932	0.073064	-0.000911476	4.07237e-05	2470
Functional divergence	R - Grasslands		disturbance	0.0227179	0.021307	1.06622	0.286917	-0.0191596	0.0645953	437
Functional divergence	R - Grasslands		stable	-0.00261019	0.00202355	-1.28991	0.197159	-0.00657751	0.00135712	3884
Functional divergence	T - Forests		disturbance	0.00407319	0.00178436	2.28271	0.0235316	0.00055395	0.00759244	196
Functional divergence	T - Forests		succession	-1.58296e-05	0.000382617	-0.0413718	0.967084	-0.000775121	0.000743462	100
Faith phylogenetic diversity	S - Shrublands and heathlands		stable	0.00248494	0.00226667	1.09629	0.273221	-0.00196319	0.00693306	974
Faith phylogenetic diversity	R - Grasslands		succession	0.0066163	0.00277473	2.38449	0.0172466	0.00117283	0.0120598	1294
Faith phylogenetic diversity	S - Shrublands and heathlands		disturbance	-0.00248591	0.00547865	-0.453746	0.650219	-0.0132512	0.00827942	478
Faith phylogenetic diversity	S - Shrublands and heathlands		succession	-0.000248648	0.00210443	-0.118154	0.906108	-0.00440773	0.00391044	148
Faith phylogenetic diversity	T - Forests		disturbance	-0.00477146	0.00313351	-1.52272	0.128692	-0.0109334	0.00139048	368
Faith phylogenetic diversity	T - Forests		stable	0.000636681	0.000360834	1.76447	0.077733	-7.07654e-05	0.00134413	3823
Faith phylogenetic diversity	R - Grasslands		disturbance	-0.0176254	0.0205899	-0.85602	0.392271	-0.0580486	0.0227979	723
Faith phylogenetic diversity	R - Grasslands		stable	-0.000492877	0.00155337	-0.317295	0.751032	-0.00353807	0.00255232	5803
Faith phylogenetic diversity	T - Forests		succession	0.00155793	0.000799581	1.94843	0.0532814	-2.23215e-05	0.00313818	148
Mean pairwise phylogenetic distance	S - Shrublands and heathlands		stable	0.00567539	0.00320402	1.77133	0.0768186	-0.000612206	0.011963	974
Mean pairwise phylogenetic distance	R - Grasslands		succession	0.0073831	0.00295106	2.50184	0.0124777	0.0015937	0.0131725	1294
Mean pairwise phylogenetic distance	S - Shrublands and heathlands		disturbance	0.00107717	0.0043645	0.246804	0.805167	-0.00749889	0.00965323	478
Mean pairwise phylogenetic distance	S - Shrublands and heathlands		succession	-0.00638018	0.00248092	-2.5717	0.0111192	-0.0112833	-0.00147702	148
Mean pairwise phylogenetic distance	T - Forests		disturbance	0.00363925	0.00240632	1.51238	0.131301	-0.00109269	0.00837119	368
Mean pairwise phylogenetic distance	T - Forests		stable	0.000166652	0.000415721	0.400874	0.688536	-0.000648405	0.000981709	3823
Mean pairwise phylogenetic distance	R - Grasslands		disturbance	-0.0366275	0.0178735	-2.04926	0.0407978	-0.0717178	-0.00153718	723
Mean pairwise phylogenetic distance	R - Grasslands		stable	0.000545322	0.00185005	0.294761	0.768187	-0.00308146	0.00417211	5803
Mean pairwise phylogenetic distance	T - Forests		succession	0.00158727	0.000819143	1.93772	0.0545874	-3.16392e-05	0.00320618	148
Mean nearest taxon distance	S - Shrublands and heathlands		stable	0.00541386	0.00278779	1.94199	0.0524269	-5.69188e-05	0.0108846	974
Mean nearest taxon distance	R - Grasslands		succession	-0.0172658	0.00363581	-4.74882	2.27437e-06	-0.0243986	-0.0101331	1294
Mean nearest taxon distance	S - Shrublands and heathlands		disturbance	0.00652042	0.00501296	1.30071	0.193987	-0.00332986	0.0163707	478
Mean nearest taxon distance	S - Shrublands and heathlands		succession	-0.00773944	0.00303359	-2.55125	0.0117629	-0.0137349	-0.00174402	148
Mean nearest taxon distance	T - Forests		disturbance	0.0121073	0.00308506	3.92451	0.000103817	0.00604067	0.018174	368
Mean nearest taxon distance	T - Forests		stable	-0.000120798	0.000351893	-0.343279	0.731407	-0.000810714	0.000569119	3823
Mean nearest taxon distance	R - Grasslands		disturbance	0.0126935	0.0301426	0.421115	0.673796	-0.0464843	0.0718713	723
Mean nearest taxon distance	R - Grasslands		stable	-0.00168488	0.00315456	-0.53411	0.593286	-0.00786901	0.00449924	5803
Mean nearest taxon distance	T - Forests		succession	-0.00233092	0.000909051	-2.56412	0.0113538	-0.00412752	-0.00053432	148
No. of Red List species	S - Shrublands and heathlands		stable	-0.00210059	0.00180593	-1.16317	0.24502	-0.00564413	0.00144295	1078
No. of Red List species	R - Grasslands		succession	0.00159652	0.00533062	0.2995	0.764604	-0.00886052	0.0120536	1375
No. of Red List species	S - Shrublands and heathlands		disturbance	-0.00374643	0.00523026	-0.7163	0.474118	-0.0140207	0.00652788	538
No. of Red List species	S - Shrublands and heathlands		succession	0.00202141	0.00140031	1.44354	0.15086	-0.000744473	0.0047873	159
No. of Red List species	T - Forests		disturbance	-0.00535708	0.00285955	-1.8734	0.061783	-0.0109797	0.000265498	381
No. of Red List species	T - Forests		stable	-0.000137741	0.00032359	-0.425665	0.670375	-0.000772163	0.000496681	3909
No. of Red List species	R - Grasslands		disturbance	-0.0219283	0.0254086	-0.863027	0.388396	-0.0718079	0.0279513	760
No. of Red List species	R - Grasslands		stable	0.00787587	0.00294003	2.67884	0.00740703	0.0021124	0.0136393	6297
No. of Red List species	T - Forests		succession	0.000247131	0.000628197	0.393397	0.694589	-0.000994195	0.00148846	151
Cover of Red List species	S - Shrublands and heathlands		stable	-0.000129178	0.00285278	-0.0452813	0.963891	-0.00572682	0.00546847	1078
Cover of Red List species	R - Grasslands		succession	-0.000647414	0.0079246	-0.0816968	0.9349	-0.016193	0.0148982	1375
Cover of Red List species	S - Shrublands and heathlands		disturbance	-0.00833697	0.0123204	-0.676682	0.498899	-0.0325391	0.0158651	538
Cover of Red List species	S - Shrublands and heathlands		succession	0.00357002	0.00309184	1.15466	0.249984	-0.00253694	0.00967698	159
Cover of Red List species	T - Forests		disturbance	-0.0131507	0.00665668	-1.97556	0.0489295	-0.0262393	-6.20324e-05	381
Cover of Red List species	T - Forests		stable	-0.000432191	0.000320091	-1.35021	0.177027	-0.00105975	0.000195372	3909
Cover of Red List species	R - Grasslands		disturbance	-0.0260548	0.0802611	-0.324625	0.745554	-0.183615	0.131506	760
Cover of Red List species	R - Grasslands		stable	0.0129407	0.00606457	2.13382	0.0328958	0.0010521	0.0248294	6297
Cover of Red List species	T - Forests		succession	0.000146145	0.000575865	0.253783	0.800013	-0.000991772	0.00128406	151
No. of non-native species	S - Shrublands and heathlands		stable	0.000890667	0.00291741	0.305294	0.760202	-0.00483379	0.00661513	1078
No. of non-native species	R - Grasslands		succession	-0.00481023	0.00343386	-1.40082	0.161493	-0.0115464	0.00192596	1375
No. of non-native species	S - Shrublands and heathlands		disturbance	0.00327599	0.00386223	0.848213	0.396698	-0.00431097	0.0108629	538
No. of non-native species	S - Shrublands and heathlands		succession	0.000170785	0.00194827	0.0876601	0.930259	-0.00367741	0.00401898	159
No. of non-native species	T - Forests		disturbance	0.000401898	0.00254806	0.157727	0.874756	-0.00460821	0.00541201	381
No. of non-native species	T - Forests		stable	0.000717634	0.000369484	1.94226	0.0521776	-6.76643e-06	0.00144203	3909
No. of non-native species	R - Grasslands		disturbance	-0.00184257	0.0219266	-0.0840334	0.933052	-0.0448866	0.0412015	760
No. of non-native species	R - Grasslands		stable	-0.00486105	0.00339168	-1.43323	0.151842	-0.0115099	0.00178779	6297
No. of non-native species	T - Forests		succession	0.000902806	0.000797376	1.13222	0.259361	-0.000672821	0.00247843	151
Cover of non-native species	S - Shrublands and heathlands		stable	0.00330198	0.00686119	0.481255	0.630433	-0.0101608	0.0167648	1078
Cover of non-native species	R - Grasslands		succession	-0.0187602	0.00890406	-2.10693	0.0353051	-0.0362272	-0.00129315	1375
Cover of non-native species	S - Shrublands and heathlands		disturbance	0.00266987	0.00822997	0.324408	0.745756	-0.0134971	0.0188368	538
Cover of non-native species	S - Shrublands and heathlands		succession	0.00138102	0.00403794	0.342012	0.732799	-0.00659467	0.00935672	159
Cover of non-native species	T - Forests		disturbance	0.000181521	0.00488122	0.0371877	0.970355	-0.00941615	0.00977919	381
Cover of non-native species	T - Forests		stable	0.0002187	0.000691667	0.316193	0.751873	-0.00113736	0.00157476	3909
Cover of non-native species	R - Grasslands		disturbance	-0.000637746	0.0659077	-0.00967636	0.992282	-0.130021	0.128746	760
Cover of non-native species	R - Grasslands		stable	-0.0155653	0.00896045	-1.73711	0.0824164	-0.0331308	0.00200024	6297
Cover of non-native species	T - Forests		succession	-0.000761538	0.00186053	-0.409313	0.682898	-0.00443797	0.00291489	151
No. of specialists	S - Shrublands and heathlands		stable	0.000232111	0.00167239	0.13879	0.889644	-0.00304969	0.00351392	999
No. of specialists	R - Grasslands		succession	0.000129989	0.00120729	0.10767	0.914274	-0.00223843	0.0024984	1326
No. of specialists	S - Shrublands and heathlands		disturbance	0.00169973	0.00348647	0.48752	0.626101	-0.00514999	0.00854944	509
No. of specialists	S - Shrublands and heathlands		succession	0.00241044	0.00168766	1.42828	0.155378	-0.000925341	0.00574622	146
No. of specialists	T - Forests		disturbance	-0.000206272	0.00189165	-0.109044	0.913227	-0.00392603	0.00351349	371
No. of specialists	T - Forests		stable	0.000557197	0.00030224	1.84356	0.0653237	-3.53673e-05	0.00114976	3877
No. of specialists	R - Grasslands		disturbance	-0.00954503	0.0112703	-0.846917	0.397332	-0.031673	0.0125829	698
No. of specialists	R - Grasslands		stable	-0.0015758	0.00201547	-0.781852	0.434332	-0.00552683	0.00237523	6109
No. of specialists	T - Forests		succession	0.000123579	0.000295575	0.418098	0.676481	-0.000460513	0.000707672	150
No. of generalists	S - Shrublands and heathlands		stable	-0.000431614	0.00268299	-0.16087	0.872228	-0.00569658	0.00483335	999
No. of generalists	R - Grasslands		succession	0.025853	0.00523043	4.94281	8.68538e-07	0.0155922	0.0361138	1326
No. of generalists	S - Shrublands and heathlands		disturbance	-0.0150078	0.0119334	-1.25763	0.209105	-0.0384529	0.00843725	509
No. of generalists	S - Shrublands and heathlands		succession	0.00122078	0.00375118	0.325439	0.745321	-0.00619371	0.00863527	146
No. of generalists	T - Forests		disturbance	-0.0291982	0.00748985	-3.89837	0.000115025	-0.0439263	-0.01447	371
No. of generalists	T - Forests		stable	-0.0001324	0.000400579	-0.330522	0.741023	-0.000917766	0.000652966	3877
No. of generalists	R - Grasslands		disturbance	0.00149891	0.034141	0.0439034	0.964994	-0.0655328	0.0685306	698
No. of generalists	R - Grasslands		stable	0.00207254	0.00229855	0.901676	0.367264	-0.00243342	0.0065785	6109
No. of generalists	T - Forests		succession	-0.00051102	0.00100416	-0.508904	0.611577	-0.00249536	0.00147332	150
Cover of specialists	S - Shrublands and heathlands		stable	-0.00046531	0.00192843	-0.241289	0.809381	-0.00424957	0.00331895	999
Cover of specialists	R - Grasslands		succession	-0.00143226	0.0017308	-0.827516	0.408094	-0.00482766	0.00196314	1326
Cover of specialists	S - Shrublands and heathlands		disturbance	-0.00282523	0.00639098	-0.442065	0.65863	-0.0153813	0.00973083	509
Cover of specialists	S - Shrublands and heathlands		succession	0.00125742	0.00259074	0.485351	0.628165	-0.00386338	0.00637821	146
Cover of specialists	T - Forests		disturbance	-0.00245055	0.00333488	-0.734826	0.462912	-0.0090083	0.00410719	371
Cover of specialists	T - Forests		stable	-0.000679625	0.000466407	-1.45715	0.145156	-0.00159405	0.000234801	3877
Cover of specialists	R - Grasslands		disturbance	-0.0263191	0.0189581	-1.38827	0.165499	-0.0635411	0.010903	698
Cover of specialists	R - Grasslands		stable	-0.00194707	0.00281261	-0.692266	0.488797	-0.00746078	0.00356663	6109
Cover of specialists	T - Forests		succession	-0.000310484	0.000588139	-0.52791	0.598353	-0.00147272	0.00085175	150
Cover of generalists	S - Shrublands and heathlands		stable	-0.0090501	0.00662574	-1.3659	0.172278	-0.0220521	0.00395189	999
Cover of generalists	R - Grasslands		succession	0.0311711	0.0112597	2.76839	0.005712	0.00908239	0.0532599	1326
Cover of generalists	S - Shrublands and heathlands		disturbance	-0.0297933	0.0198952	-1.49752	0.134881	-0.0688804	0.00929375	509
Cover of generalists	S - Shrublands and heathlands		succession	0.00281781	0.0056529	0.498472	0.618912	-0.00835558	0.0139912	146
Cover of generalists	T - Forests		disturbance	-0.0490873	0.0129015	-3.80476	0.000166102	-0.074457	-0.0237175	371
Cover of generalists	T - Forests		stable	1.9649e-05	0.000499908	0.0393052	0.968649	-0.000960459	0.000999757	3877
Cover of generalists	R - Grasslands		disturbance	0.0148765	0.0690906	0.215319	0.829582	-0.120774	0.150527	698
Cover of generalists	R - Grasslands		stable	-0.00710032	0.00446303	-1.59092	0.111679	-0.0158494	0.00164879	6109
Cover of generalists	T - Forests		succession	-0.00128569	0.00153774	-0.836093	0.404451	-0.00432446	0.00175307	150
Community-weighted mean niche width	S - Shrublands and heathlands		stable	-4.54481e-05	2.39675e-05	-1.89624	0.0582178	-9.24807e-05	1.58452e-06	999
Community-weighted mean niche width	R - Grasslands		succession	0.000120198	4.89719e-05	2.45443	0.0142388	2.41271e-05	0.000216269	1326
Community-weighted mean niche width	S - Shrublands and heathlands		disturbance	-1.32819e-05	6.45205e-05	-0.205856	0.836986	-0.000140042	0.000113479	509
Community-weighted mean niche width	S - Shrublands and heathlands		succession	-2.74813e-05	2.14722e-05	-1.27985	0.202655	-6.99228e-05	1.49602e-05	146
Community-weighted mean niche width	T - Forests		disturbance	-2.92664e-05	5.54704e-05	-0.527604	0.598092	-0.000138344	7.98114e-05	371
Community-weighted mean niche width	T - Forests		stable	4.37508e-06	2.11415e-06	2.06943	0.0385717	2.30137e-07	8.52002e-06	3877
Community-weighted mean niche width	R - Grasslands		disturbance	0.000764486	0.000466286	1.63952	0.101556	-0.000151009	0.00167998	698
Community-weighted mean niche width	R - Grasslands		stable	-1.55474e-05	3.13654e-05	-0.495685	0.620134	-7.70346e-05	4.59399e-05	6109
Community-weighted mean niche width	T - Forests		succession	-1.40151e-06	6.6096e-06	-0.212041	0.832367	-1.44629e-05	1.16599e-05	150
