# Supplementary material for: Habitat-specific trends in taxonomic, functional, and phylogenetic diversity in European plant communities over a century
Source: Nat Commun. 2026 May 8;17:4208. doi: 10.1038/s41467-026-72112-5 (PMC13156317; doi:10.1038/s41467-026-72112-5)
Supplement: Supplementary file 11 — Supplementary Data 9 [file 41467_2026_72112_MOESM11_ESM.xlsx]

## Sheet: Tabelle1
Resurvey project	GIVD code	Habitat types	Country	Custodian	No. of time series	No. of observations
Goldbergkees		Alpine, subalpine vegetation	AT	Thomas Fickert	26	118
Lenksteinferner		Alpine, subalpine vegetation	IT	Thomas Fickert	21	95
Essl ReSurvey Data Austria		Grasslands	AT	Franz Essl	92	185
Perchtoldsdorfer Heide resampling		Grasslands	AT	Johanna Pascher	23	46
jaidhaus_2020_hschwaiger		Grasslands	AT	Franz Essl	151	302
Resurvey_21_HS		Grasslands	AT	Helena Schwaiger	95	190
Resurvey23_ua_szbg_hschwaiger		Grasslands	AT	Helena Schwaiger	46	92
Rötzer ReSurvey Data Weinviertel, Austria 2021		Grasslands	AT	Harald Rötzer	5	10
JTF_2016_2021		Alpine, subalpine vegetation	AT	Thomas Fickert	27	54
DISEQALP		Alpine, subalpine vegetation	AT, DE, CH, IT, SI	Stefan Dullinger	1516	3032
LTER Zöbelboden, 1993-2014		Forests	AT	Thomas Dirnböck	167	700
Biosphere Reserve Wienerwald	EU-AT-001	Grasslands	AT	Wolfgang Willner	107	214
NP Donau-Auen		Grasslands	AT	Norbert Sauberer	65	130
Elsbroek		terrestrial habitats	BE	Koenraad Van Meerbeek	67	194
Kust_PQ	EU-BE-002	Coastal vegetation	BE	Sam Provoost	281	660
MONEOS	EU-BE-002	Wetlands	BE	Bart Vandevoorde	244	718
PonorMts		Grasslands	BG	Kiril Vassilev	138	276
Forets Alpes vaudoises	EU-CH-001	Forests	CH	Pascal Vittoz	92	184
Grimsel	EU-CH-001	Alpine, subalpine vegetation	CH	Pascal Vittoz	32	64
Marais Jura	EU-CH-001	Wetlands	FR	Pascal Vittoz	117	234
Morteys	EU-CH-001	Alpine, subalpine vegetation	CH	Pascal Vittoz	20	41
Nardaies	EU-CH-001	Alpine, subalpine vegetation	CH	Pascal Vittoz	23	46
Pierreuse	EU-CH-001	Alpine, subalpine vegetation	CH	Pascal Vittoz	102	204
Pinedes Grande Cariçaie	EU-CH-001	Forests	CH	Pascal Vittoz	20	40
Seslerietea Vallon de Nant	EU-CH-001	Alpine, subalpine vegetation	CH	Pascal Vittoz	19	38
Zermatt	EU-CH-001	Alpine, subalpine vegetation	CH	Pascal Vittoz	77	154
Réchy	EU-CH-001	Alpine, subalpine vegetation	CH	Pascal Vittoz	26	52
Swiss arable flora since the 1920s		Man-made habitats	CH	Nina Richner	45	90
ITEX Arpette	EU-CH-012	Alpine, subalpine vegetation	CH	Jean-Paul Theurillat	15	30
Ecocline Arpette-Belalp	EU-CH-012	Alpine, subalpine vegetation	CH	Jean-Paul Theurillat	22	150
GLORIA supplements_VAL	EU-CH-012	Alpine, subalpine vegetation	CH	Jean-Paul Theurillat	89	258
Dengler_CH_Jura_Mts		Grasslands	CH	Kévin Charmillot	28	56
Schynige Platte mowing and scraping experiment		Alpine, subalpine vegetation	CH	Steffen Boch	6	36
SNP-2018-2020		Grasslands	CH	Babbi Manuel	12	36
Swiss NFI vegetation plots		Forests	CH	Thomas Wolgemuth	325	650
UNIBE lowland		Grasslands	CH	Jean-Yves Humbert	24	72
UNIBE alpine		Grasslands	CH	Jean-Yves Humbert	11	33
Dengler_CH_Zurich		Grasslands	CH	Julia Kummli	30	60
Dengler_CH_Zurich_forest		Forests	CH	Eline Staubli	138	276
Monitoring Habitat Conservation WBS	EU-CH-011	terrestrial habitats, Inland waters	CH	Ariel Bergamini	1960	3920
Dengler_CH_Martisberg		Grasslands	CH	Meret Schindler	12	88
Dengler_CH_Zurich_Wollishofen		Grasslands	CH	Jürgen Dengler	9	18
Dengler_CH_Schwyz_fens		Wetlands (fens)	CH	Vera von Wartburg	46	92
West-Carpathian calcareous fens 2002-2018		Wetlands (fens, mires)	SK, PL	Michal Hájek	30	60
Jizerské Mts (Rybníček´s plots)		Wetlands (fens, mires)	CZ	Michal Hájek	25	76
Jeseníky Mts (Rybníček´s plots)		Wetlands (fens, mires)	CZ	Michal Hájek	26	52
Rocky outcrops - Tichý Lubomír		Grasslands	CZ, AT	Luboš Tichý	30	60
Kozének - permanent plots		Grasslands	CZ	Luboš Tichý	3	14
Krivoklatsko-ReSurveyEurope		Forests	CZ	Petr Petřík	25	250
PRHute_mowingexp		Grasslands	CZ	Michal Hájek	20	440
FertilizationMedows		Grasslands	CZ	Karel Prach	4	44
Wet Meadows Trebon		Grasslands	CZ	Karel Prach	10	70
Chomoutov wetland		Grasslands	CZ	Klára Řehounková	37	243
Acidic dry grasslands SW Moravia		Grasslands	CZ	Milan Chytrý	94	247
Benesov Grassland Experiment		Grasslands	CZ	Jiří Doležal	60	1392
Děvin dry grasslands		Grasslands	CZ	Jirka Danihelka	7	196
Obřanská stráň - permanent plots		Grasslands	CZ	Luboš Tichý	16	64
Spontaneous succession at the Sokolov post-mining sites		Man-made habitats	CZ	Ondřej Mudrák	50	707
Long term monitoring EVL Boletice		Grasslands	CZ	Alena Vydrová	9	131
TrebonFens	EU-CZ-001	Wetlands (fens, mires)	CZ	Jana Navrátilová	19	190
River Bars	EU-CZ-001	Shrub vegetation (riverbeds)	CZ	Veronika Kalniková	70	237
CNFD_publishedsources_100122	EU-CZ-001	Grasslands	CZ	Milan Chytrý	1	16
CNFD_publishedsources_101086	EU-CZ-001	Grasslands	CZ	Milan Chytrý	4	20
CNFD_publishedsources_101346	EU-CZ-001	Forests	CZ	Milan Chytrý	5	24
CNFD_publishedsources_101459	EU-CZ-001	Grasslands	CZ	Milan Chytrý	6	30
CNFD_publishedsources_101470 (duplicate with CZ_0015)	EU-CZ-001	Grasslands	CZ	Milan Chytrý	1	3
CNFD_publishedsources_101473	EU-CZ-001	Grasslands	CZ	Milan Chytrý	1	20
CNFD_publishedsources_101540	EU-CZ-001	Forests	CZ	Milan Chytrý	3	15
CNFD_publishedsources_400113	EU-CZ-001	Forests	CZ	Milan Chytrý	12	25
CNFD_publishedsources_400833	EU-CZ-001	Grasslands	CZ	Milan Chytrý	9	19
CNFD_publishedsources_400869	EU-CZ-001	Forests	CZ	Milan Chytrý	2	10
CNFD_publishedsources_400870	EU-CZ-001	Forests	CZ	Milan Chytrý	22	56
CNFD_publishedsources_400871	EU-CZ-001	Grasslands	CZ	Milan Chytrý	4	32
CNFD_publishedsources_400872	EU-CZ-001	Forests	CZ	Milan Chytrý	5	15
CNFD_publishedsources_400879	EU-CZ-001	Grasslands	CZ	Milan Chytrý	4	12
CNFD_publishedsources_101509	EU-CZ-001	Grasslands	CZ	Milan Chytrý	17	34
CNFD_publishedsources_101546	EU-CZ-001	Grasslands	CZ	Milan Chytrý	3	15
CNFD_publishedsources_101547	EU-CZ-001	Grasslands	CZ	Milan Chytrý	6	15
CNFD_publishedsources_101548	EU-CZ-001	Alpine, subalpine vegetation	CZ, PL	Milan Chytrý	38	152
CNFD_publishedsources_101549	EU-CZ-001	Grasslands	SK	Milan Chytrý	1	6
CNFD_publishedsources_400142	EU-CZ-001	Grasslands	CZ	Milan Chytrý	17	34
CNFD_publishedsources_400650	EU-CZ-001	Forests	CZ	Milan Chytrý	10	50
CNFD_publishedsources_400944	EU-CZ-001	Grasslands	CZ	Milan Chytrý	2	12
CNFD_publishedsources_100125	EU-CZ-001	Grasslands	CZ	Milan Chytrý	47	94
CNFD_publishedsources_100126	EU-CZ-001	Grasslands	CZ	Milan Chytrý	20	74
CNFD_publishedsources_101014	EU-CZ-001	Grasslands	CZ	Milan Chytrý	2	12
CNFD_publishedsources_101409	EU-CZ-001	terrestrial habitats	CZ	Milan Chytrý	6	12
CNFD_publishedsources_400660	EU-CZ-001	Man-made habitats	CZ	Milan Chytrý	2	9
CNFD_publishedsources_400911	EU-CZ-001	Man-made habitats	CZ	Milan Chytrý	1	3
CNFD_publishedsources_401822	EU-CZ-001	Alpine, subalpine vegetation	CZ	Milan Chytrý	23	46
CNFD_publishedsources_401851	EU-CZ-001	Grasslands	CZ	Milan Chytrý	1	6
CNFD_publishedsources_401888	EU-CZ-001	Alpine, subalpine vegetation	CZ	Milan Chytrý	12	32
CNFD_publishedsources_403167	EU-CZ-001	terrestrial habitats	CZ	Milan Chytrý	5	10
Eastern Sudetes subalpine vegetation	EU-CZ-001	Alpine, subalpine vegetation	CZ	Milan Chytrý	151	368
CNFD_publishedsources_101553	EU-CZ-001	Grasslands	CZ	Milan Chytrý	63	231
CNFD_publishedsources_101436	EU-CZ-001	Grasslands	CZ	Milan Chytrý	12	24
CNFD_publishedsources_101554	EU-CZ-001	Grasslands	CZ	Milan Chytrý	100	200
SMoravia_basiphilous_grass	EU-CZ-001	Grasslands	CZ	Milan Chytrý	86	172
CNFD_publishedsources_101456	EU-CZ-001	Forests	CZ	Milan Chytrý	29	58
CNFD_publishedsources_101584	EU-CZ-001	Grasslands	CZ	Milan Chytrý	8	39
CNFD_publishedsources_101585	EU-CZ-001	Grasslands	CZ	Milan Chytrý	10	43
Krtinsky potok valley	EU-CZ-001	Forests, Grasslands	CZ	Milan Chytrý	37	74
CZ_HeathVeg	EU-CZ-001	Shrub vegetation (Heathlands)	CZ	Sylvie Pecháčková	20	40
old field succession South Moravia	EU-CZ-001	Grasslands	CZ	Vojtěch Sobotka	29	58
Devin phenology		Grasslands	CZ	Chytrý kryštof	42	924
SUMAVA		Grasslands	CZ	Alena Vydrová	17	109
Beskydy foothillls		Forests	CZ	Štěpánka Pustková	39	92
NP-Podyji-Thayatal-Dry-Grasslands		Grasslands	CZ, AT	Milan Chytrý	15	35
CE Lowland Forests		Forests	CZ, SK	Jiří Doležal	299	598
NP Podyji Litter Raking		Forests	CZ	Ondřej Vild	15	195
Doutnac Forest Development		Forests	CZ	Pavel Unar	40	80
Salajka Forest Development		Forests	CZ	Pavel Unar	21	84
Razula Forest Development		Forests	CZ	Pavel Unar	15	45
Stozec Forest Development		Forests	CZ	Pavel Unar	16	48
Zakova hora Forest Development		Forests	CZ	Pavel Unar	22	66
Boubin Forest Development		Forests	CZ	Pavel Unar	23	92
Cahnov-Soutok Forest Development		Forests	CZ	Pavel Unar	9	45
Ranspurk Forest Development		Forests	CZ	Pavel Unar	15	75
Zofin Forest Development		Forests	CZ	Pavel Unar	44	132
Ohrazeni		Grasslands	CZ	Jan Lepš	3	87
Milovice_grazing		Grasslands	CZ	Miroslav Dvorský	5	20
Podyji National park, Elephant Ridge		Grasslands and Forests	CZ	Lubomír Tichý	90	180
NPR Vysenske Kopce management		Grasslands	CZ	Petr Lepší	6	86
TrebonFens_permanentplots		Wetlands (fens)	CZ	Jana Navrátilová	30	60
WhiteCarpathians – management experiment		Grasslands	CZ	Jitka Klimešová	27	189
MUCampus_culturalmeadowexp		Grasslands	CZ	Zdeňka Lososová	3	21
South Bohemia floodplain forests		Forests	CZ	Jan Douda	203	406
Lowland floodplain forests CZ		Forests	CZ	Jan Douda	115	230
AOPK_HabitatMonitoring		terrestrial habitats	CZ	Iva Hönigová	581	1290
Moravsky Krumlov oakwood experiment		Forests	CZ	Jan Roleček	25	50
NPPodyji_PloughingExp		Grasslands	CZ	Tomáš Vymyslický	36	284
Saline and brackish grasslands of the Baltic Sea coast		Grasslands	DE,PL	Ricarda Pätsch	76	152
Altglietzen		Grasslands	DE	Jürgen Dengler	16	32
Brandenburg		Grasslands	DE	Jürgen Dengler	89	178
Dengler_DE_Calamagrostis		Grasslands	DE	Jürgen Dengler	96	576
Kalkmagerrasen in Süd-Niedersachsen - calcareous grassl		Grasslands	DE	Hans Georg Stroh	8	20
Dengler_DE_Lenzen		Grasslands	DE	Jürgen Dengler	18	36
NWR Meninger Holz		Forests	DE	Wolfgang Schmidt	66	132
NWR Totenberg		Forests	DE	Wolfgang Schmidt	116	347
WS5 NWR Limker Strang		Forests	DE	Wolfgang Schmidt	55	129
NWR Hainholz		Forests	DE	Wolfgang Schmidt	121	605
NWR Adelsberg-Lutzelhardt		Forests	DE	Wolfgang Schmidt	123	246
WS11 NWR Rotenberghang		Forests	DE	Wolfgang Schmidt	28	84
WS12 NWR Himbeerberg		Forests	DE	Wolfgang Schmidt	38	106
WS13 NWR Ochsenberg		Forests	DE	Wolfgang Schmidt	9	27
WS14 NWR Sandweg		Forests	DE	Wolfgang Schmidt	5	20
WS15 NWR Kerpener Bruch		Forests	DE	Wolfgang Schmidt	10	40
WS16 NWR Ostenberg		Forests	DE	Wolfgang Schmidt	8	32
WS17 NWR Schiefe Wand		Forests	DE	Wolfgang Schmidt	16	40
NWR Überanger Mark		Forests	DE	Wolfgang Schmidt	8	24
WS19 BR PfalzerWald		Forests	DE	Wolfgang Schmidt	161	322
WS25 SFB-Fläche Göttinger Wald, Streu-Versuch		Forests	DE	Wolfgang Schmidt	3	78
WS26 Hunstollen-Brache		Forests	DE	Wolfgang Schmidt	48	594
WS34 NWR Gebueck		terrestrial habitats	DE	Wolfgang Schmidt	24	83
Bavarian upland grasslands		Grasslands	DE	Sergey Rosbakh	97	194
ELBO_Data_URO		Marine habitats	DE	Hendrik Schubert	7	14
Biochange_meadows	EU-DE-009	Grasslands	DE	Karsten Wesche	5	878
BioChangeFields	EU-DE-027	Man-made habitats	DE	Stefan Meyer	343	997
Calcareous Grasslands East Thuringia		Grasslands	DE	Christiane Roscher	103	288
Hundt_2001		Grasslands	DE	Ute Jandt	26	64
Krickl_Poschlod		Grasslands	DE	Peter Poschlod	50	335
ReSurvey of German streams and rivers		Inland waters, Wetlands	DE	Kristina Steffen	167	334
Dengler_DE_Brandenburg_Koelerio-Corynephoretea		Grasslands	DE	Jürgen Dengler	68	136
RS_100260 Succow (1967)	EU-DE-001	Wetlands	DE	Florian Jansen	53	106
Ahrns_Hofmann		Forests	DE	Ute Jandt	4	102
b_römermann_echingerlohe		Forests	DE	Markus Bernhardt-Römermann	151	302
b_römermann_sonneberg		Forests	DE	Markus Bernhardt-Römermann	67	134
Berg_Mahn_1990		Grasslands	DE	Christian Berg	21	42
Blüml_2011		Grasslands, Wetlands	DE	Volker Blüml	39	212
Braun_2009		Wetlands (mires)	DE	Ute Jandt	24	96
Sperle_DF_sMon		terrestrial habitats	DE	Thomas Sperle	98	273
dittmannheinken_4		Forests	DE	Thilo Heinken	97	194
doerflerheinken_3 (duplicate with forestReplot_030)		Forests	DE	Thilo Heinken	128	256
Doering_mederake_DF		Forests	DE	Ute Döring-Mederake	31	62
Gerken_Böttcher_1993		Grasslands	DE	Ute Jandt	66	191
gruenland_bayern		Grasslands, Wetlands (mires), Man-made habitats	DE	Gisbert Kuhn	2509	5159
guentherheinken_8		Forests	DE	Thilo Heinken	140	280
Hagen_Zielonkowski_Gauckler		Grasslands	DE	Ute Jandt	74	293
helge_diss_repeated_prakt_all		Grasslands	DE	Helge Brülheide	30	60
holtumer_moor		terrestrial habitats	DE	Burghard Wittig	85	293
huellbusch_2016 (duplicate with DE_0001)		Grasslands	DE	Jürgen Dengler	16	32
Hundt_2001 (duplicate with DE_0030)		Grasslands	DE	Ute Jandt	26	64
karsten_meadows (duplicate with DE_0027)		Grasslands	DE	Karsten Wesche	5	878
kühnheinken_7		Forests	DE	Thilo Heinken	38	76
Kutzelnigg_1984		Man-made habitats	DE	Ute Jandt	106	212
maier_2005_bornhorsterhuntewiesen		Grasslands, Wetlands	DE	Ute Jandt	24	48
Matesanz_2009		Grasslands	DE	Silvia Matesanz	3	72
naaf_kolk		Forests	DE	Tobias Naaf	119	238
naaf_wulf		Forests	DE	Tobias Naaf	175	350
nardetalia_meissner_cord		Grasslands	DE	Cord Peppler	66	262
naturwald (duplicate with DE_0007, 0008, forestREplot_044, 066)		Forests	DE	Wolfgang Schmidt	534	1216
naturwald2 (duplicate with DE_0010, forestREplot_076)		Forests	DE	Wolfgang Schmidt	101	402
oheimb_et_al_2006		terrestrial habitats	DE	Goddert von Oheimb	48	108
reineckeheinken_5		Forests	DE	Thilo Heinken	77	154
Schubert_2008		terrestrial habitats	DE	Ute Jandt	21	42
Schwabe_1989		Grasslands	DE	Angelika Schwabe	17	34
schwabe_bannwald_flueh_2015		Forests	DE	Angelika Schwabe	8	92
smon_leutratal		terrestrial habitats	DE	Winfried Voigt	251	2116
Stanik_Rhoen_Nardeten		Grasslands	DE	Nils Stanik	50	100
stroh_2012_altendorferberg		Grasslands	DE	Hans Georg Stroh	9	42
stroh_2012_weper (duplicate with DE_0005, partly)		Grasslands	DE	Hans Georg Stroh	18	85
strubelt_zacharias_2015		Forests	DE	Martin Diekmann	19	57
t322_huwer_wittig		Forests	DE	Ute Jandt	171	342
Tuexen_Walther_Maujahn		Forests	DE	Ute Jandt	2	19
wagnerheinken_1		Forests	DE	Thilo Heinken	58	116
wagnerheinken_2		Forests	DE	Thilo Heinken	59	118
wilmanns_bogenrieder_1988		Forests	DE	Ute Jandt	5	10
hessberg_diss_2003		terrestrial habitats	DE	Andreas Hessberg	21	66
Meineke_2010		Grasslands	DE	Thomas Meineke	14	69
Volz_2001_ok_lange_rhoen		Grasslands	DE	Ute Jandt	18	54
lindner_hechtmoor		terrestrial habitats	DE	Martin Lindner	60	162
kyffhaeuserkartierung_wesche		Man-made habitats	DE	Stefan Meyer	25	50
lindner_suederbrarup		Grasslands	DE	Martin Lindner	4	20
sommer_hachmoeller_oelsen		Grasslands	DE	Ute Jandt	6	126
gerber_mueller_altenberg		terrestrial habitats	DE	Frank Müller	10	20
mueller_zoephel_2012		Grasslands	DE	Frank Müller	2	9
rach_2000		Forests	DE	Ute Jandt	7	24
kudernatsch_2005_berchtesgaden		Grasslands	DE	Thomas Kudernatsch	48	96
Strubelt_2019		Forests	DE	Martin Diekmann	79	158
Rumpf_alpin_2018		terrestrial habitats	DE	Sabine Rumpf	85	170
Knapp_1969_DF_Hessen		Grasslands	DE	Ute Jandt	7	14
Knapp_1977_DF_MES		Grasslands	DE	Ute Jandt	2	14
Haerdtle_Schrautzer_resurvey_1990_2017		Forests	DE	Werner Härdtle	21	70
Schrautzer_Eidertal_DF_2020		Grasslands, Wetlands	DE	Joachim Schrautzer	15	45
oberrhein_horchler		Forests	DE	Peter Horchler	52	104
Dierschke_2008		Grasslands	DE	Hartmut Dierschke	1	19
Böhnert_1974_DF		Grasslands, Shrub vegetation (Heathlands)	DE	#N/A	3	8
Heinken_2001		Grasslands, Wetlands	DE	#N/A	36	213
Roeder_1996		Forests	DE	#N/A	53	106
Winter_2016		terrestrial habitats	DE	#N/A	3	19
Krickl_Poschlod (duplicate with DE_0031)		Grasslands	DE	Peter Poschlod	50	335
Roscher_calcareous_grasslands_east_thuringia (duplicate with DE_0029)		Grasslands	DE	Christiane Roscher	103	288
recknitz_resurvey_1_3		Wetlands (mires)	DE	Florian Jansen	53	106
Mueritz_Preuk		Forests	DE	Helge Brülheide	15	110
Mueritz_Schiessplatz		Forests	DE	Helge Brülheide	15	150
Dierschke_1988_Buchenwald_Kahlschlaege		Forests	DE	Ute Jandt	2	34
Gregor_Seidling_1997		Forests	DE	Ute Jandt	2	30
Meier_2021_Tuexenia		Grasslands	DE	Ute Jandt	57	114
Runge_1969_1976_1986_NasseHeide		Grasslands	DE	Ute Jandt	1	24
Dittrich_2016		Forests	DE	Ute Jandt	8	22
NATURDATA.DK abundance data	EU-DK-002	Terrestrial habitats	DK	Jesper Erenskjold Moeslund	21190	83003
Field natural succesion Frias	EU-00–011	Man-made habitats	ES	Itziar García-Mijangos	30	78
Gorbeia Violion	EU-00–011	Grasslands	ES	Daniel García-Magro	40	260
Itoiz floodplain forests	EU-00–011	Forests	ES	Irati Sanz	5	10
Life Mires Navarre	EU-00–011	Wetlands (mires)	ES	Idoia Biurrun	24	72
Cattle Exclusion on Pyrenean mires		Wetlands (mires)	ES	Eulàlia Pladevall-Izard	67	199
PICOS		Alpine, subalpine vegetation	ES	Borja Jiménez-Alfaro	16	32
Transects Pyrenean Acidic Snowbeds		Alpine, subalpine vegetation	ES	Estela Illa	609	1659
North Ostrobothnia boreal forest and heathland		Forests, Shrub vegetation (Heathlands)	FI	Tuija Maliniemi	200	566
PSET Boire Pont-du-Château		Forests	FR	Camille Roux	13	26
PSET Marais de Fontfreyde		Grasslands	FR	Camille Roux	8	16
PSET Montagne de Mont		Wetlands (mires)	FR	Camille Roux	7	14
PSET Montagne de Monthiallier		terrestrial habitats	FR	Camille Roux	5	10
PSET Puy de la Combegrasse		Forests	FR	Camille Roux	4	8
PSET Puy Long		Grasslands	FR	Camille Roux	8	16
PSET Ravin de Saint-Hippolyte		Forests	FR	Camille Roux	3	6
PSET Virennes		Forests, Wetlands (mires)	FR	Camille Roux	13	39
Transect linéaire Côme		Grasslands	FR	Camille Roux	2	4
Transect linéaire Chabanne Vieille		Grasslands	FR	Camille Roux	2	4
Flore mini-reseaux		Man-made habitats	FR	Audrey Alignier, INRAE	309	618
GLORIA_AT-SCK		Alpine, subalpine vegetation	AT	Manuela Winkler	667	1688
GLORIA_AT-HSW		Alpine, subalpine vegetation	AT	Manuela Winkler	64	192
GLORIA_AT-XEI		Alpine, subalpine vegetation	AT	Alexander Maringer	48	96
GLORIA_CZ-POL		Alpine, subalpine vegetation	CZ	Stanislav Březina	65	130
GLORIA_ES-CPY		Alpine, subalpine vegetation	ES	José Luis Benito Alonso	44	127
GLORIA_ES-MON		Alpine, subalpine vegetation	ES	José Luis Benito Alonso	42	84
GLORIA_ES-SGR		Alpine, subalpine vegetation	ES	Rosario G. Gavilan	64	128
GLORIA_ES-SIC		Alpine, subalpine vegetation	ES	Rosario G. Gavilan	64	128
GLORIA_ES-SNE		Alpine, subalpine vegetation	ES	Juan Lorite	56	167
GLORIA_ES-SNN		Alpine, subalpine vegetation	ES	Juan Lorite	60	178
GLORIA_ES-SPY		Alpine, subalpine vegetation	ES	José Luis Benito Alonso	58	116
GLORIA_FR-AME		Alpine, subalpine vegetation	FR	Philippe Choler	64	128
GLORIA_FR-CRI		Alpine, subalpine vegetation	FR	László Nagy	12	24
GLORIA_GE-CAK		Alpine, subalpine vegetation	GE	Khatuna Gigauri	48	144
GLORIA_GR-LEO		Alpine, subalpine vegetation	GR	George Kazakis	55	158
GLORIA_CH-SN1		Alpine, subalpine vegetation	CH	Sonja Wipf	51	102
GLORIA_CH-SN2		Alpine, subalpine vegetation	CH	Sonja Wipf	55	110
GLORIA_CH-VAL		Alpine, subalpine vegetation	CH	Pascal Vittoz	39	117
GLORIA_IT-ADO		Alpine, subalpine vegetation	IT	Brigitta Erschbamer	60	240
GLORIA_IT-CAM		Alpine, subalpine vegetation	IT	Angela Stanisci	48	144
GLORIA_IT-MAV		Alpine, subalpine vegetation	IT	Umberto Morra di Cella	59	171
GLORIA_IT-NAP		Alpine, subalpine vegetation	IT	Graziano Rossi	64	188
GLORIA_IT-TEX		Alpine, subalpine vegetation	IT	Brigitta Erschbamer	48	144
GLORIA_NO-DOV		Alpine, subalpine vegetation	NO	Pieter de Frenne	43	129
GLORIA_RO-CRO		Alpine, subalpine vegetation	RO	Mihai Puscas	64	128
GLORIA_SE-JAM		Alpine, subalpine vegetation	SE	Tomas Bergström	60	120
GLORIA_SE-LAT		Alpine, subalpine vegetation	SE	Pieter de Frenne	54	108
GLORIA_SK-CTA		Alpine, subalpine vegetation	SK	Róbert Kanka	64	192
GLORIA_UK-CAI		Alpine, subalpine vegetation	UK	Christopher Andrews	61	182
Hungary_Deak		Grasslands	HU	Balázs Deák	96	408
DRAVA oxbows		Inland waters, Wetlands	HU	Adrienne Ortmann-Ajkai	5	62
Long-term old-field plots database of Fulophaza, HU		Man-made habitats	HU	Anikó Csecserits	40	239
Long-term Database of Sandy Grassland, Fulophaza, HU		Grasslands	HU	Tamás Rédei	200	1400
Kiskun Restoration Experiments		Grasslands	HU	Halassy Melinda	412	4030
Resurvey Dolomiti Bellunesi National Park	EU-IT-021	Grasslands	IT	Chiarucci Alessandro	66	154
Ape_Grass		Grasslands	IT	Sabina Burrascano	125	250
Gran Sasso Alpine Vegetation		Alpine, subalpine vegetation	IT	Michele De Sanctis	25	50
CAP-MIUR_2005	EU-IT-022	Alpine, subalpine vegetation	IT	Jean-Paul Theurillat	82	244
urban grasslands Rome		Coastal vegetation	IT	Giuliano Fanelli	14	97
Dunes Rome		Coastal vegetation	IT	Giuliano Fanelli	1	3
Liguria		terrestrial habitats	IT	Thomas Sperle	70	215
VEGVEN_wetlands		Grasslands, Wetlands	IT	Safiya Praleskouskaya	1	94
ALATERNUS	EU-IT-019	Coastal vegetation	IT	Maria Carla de Francesco	39	78
RanVegDunes_Resuvey	EU-IT-020	Coastal vegetation	IT	Alicia Teresa Rosario Acosta	429	858
RanVegDunes_LTER	EU-IT-020	Coastal vegetation	IT	Alicia Teresa Rosario Acosta	30	329
VegetatIOn of centraL Apennines, GLORIA	EU-IT-019	Alpine, subalpine vegetation	IT	Angela Stanisci	32	64
CircumMed database resurvey - Germany	EU-00–026	Forests	DE	Gianmaria Bonari	2	4
CircumMed database resurvey - Italian Alps	EU-00–026	Forests	IT	Gianmaria Bonari	8	17
CircumMed database resurvey - Tuscany	EU-00–026	Forests	IT	Gianmaria Bonari	18	72
CircumMed database resurvey - Valsugana	EU-00–026	Grasslands	IT	Gianmaria Bonari	133	266
CircumMed database resurvey - Val Venegia	EU-00–026	Grasslands	IT	Gianmaria Bonari	2	70
Valle d'Aosta dry grassland		Grasslands	IT	Elisabeth Kindermann	46	92
Val Venosta dry grassland		Grasslands	IT	Elisabeth Kindermann	51	102
MICFloG project		Alpine vegetation	IT	Giuseppe Fenu	12	216
LOTVS32_ES_NapalGrassExp		Grasslands	ES	Ricardo Ibanez	6	72
LOTVS35_DE_BayeruthGrass_WarmExp		Grasslands	DE	Anke Jentsch	15	95
LOTVS44_UK_CoastalGrassExp_Gr1		Grasslands	UK	Robin Pakeman	8	56
LOTVS50_ES_OrdesaMontePerdidoNP_GrassExp		Grasslands	ES	Daniel Gómez	2	38
LOTVS60_WS23_WaakeGrassExp		Grasslands	DE	Wolfgang Schmidt	18	315
LOTVS62_CH_SwissNationalPark		terrestrial habitats	DE	Martin Schütz	41	499
LOTVS69_WS24_GoettingerWald		Grasslands	DE	Wolfgang Schmidt	4	104
LOTVS70_CZ_ZvikovMeadExp		Grasslands	CZ	Petr Šmilauer	10	80
LOTVS75_NO_LurekalvenHeathlandExp		Grasslands, Shrub vegetation (Heathlands)	NO	Vigdis Vandvik	24	97
LOTVS78_UK_FloodPlainGrassRestExp		Grasslands	UK	Ben Woodcock	3	54
SurLitWeed	EU-LT-001	Man-made habitats	LT	Valerijus Rašomavičius	262	599
50 years heath lmonitoring in The Netherlands		Shrub vegetation (Heathlands)	NL	Jaap Bouwman	65	2039
Jan Mayen		Shrub vegetation (Arctic))	NO	Jutta Kapfer	16	508
Olszyny Niezgodzkie		Forests	PL	Remigiusz Pielech	16	32
Biedrusko meadows permanent plots database		Grasslands	PL	Sebastian Świerszcz	10	60
GiantMts_grass		Grasslands	PL	Remigiusz Pielech	18	52
Karkonosze MEN		Alpine, subalpine vegetation	PL	Remigiusz Pielech	177	354
Role of AES schemes on the grasslands biodiversity		Grasslands	PL	Hubert Piórkowski	1176	2352
Meadow restoration permanent plots database		Grasslands	PL	Sebastian Świerszcz	4	28
The Sudetes forest		Forests	PL	Krzysztof Świerkosz	19	40
ReSurvey_EU_PL_SPN		Forests	PL	Aldona K. Uziębło	100	500
ReSurvey_EU_PL_TPN_AU		Forests	PL	Aldona K. Uziębło	100	400
VESTA - resurVey of natural and non-forESt vegetAtion	EU-PL-004	terrestrial habitats	PL	Krzysztof Świerkosz	234	545
Polish upland dry grasslands		Grasslands	PL	Łukasz Kozub	108	312
Active Conservation of Dry Grasslands in CE Poland		Grasslands	PL	Łukasz Kozub	63	252
SWOeland_Species coexistence (cover data)		Grasslands	SE	Robert Peet	60	344
IMGE FOREST SLO1		Forests	SI	Lado Kutnar	44	168
IMGE FOREST SLO2		Forests	SI	Lado Kutnar	85	320
ManFor1		Forests	SI	Lado Kutnar	9	27
ManFor2		Forests	SI	Lado Kutnar	45	90
Slovenia_weeds	EU-SI-001	Man-made habitats	SI	Urban Šilc	1	236
Dune afforestation TR	00-TR-003	Coastal vegetation	TR	Behlül Güler	3	12
Vegetation change of mid-Southern Anatolia TR	00-TR-003	terrestrial habitats	TR	Behlül Güler	17	40
Ecohydrology of Floodplain Meadows	EU-GB-004	Grasslands	UK	Irina Tatarenko	2762	20304
Scottish Coastal Survey	EU-GB-005	Coastal vegetation	UK	Robin Pakeman	2494	4988
Scottish Vegetation Resurvey - Birse and Robertson (Alpine)	EU-GB-006	Alpine, subalpine vegetation	UK	Andrea Britton	204	404
Scottish Vegetation Resurvey - Birse and Robertson (Grassland)	EU-GB-006	Grasslands	UK	Ruth Mitchell	537	1074
Scottish Vegetation Resurvey - Birse and Robertson (Moorland)	EU-GB-006	Shrub vegetation (Heathlands)	UK	Alison Hester	392	783
Scottish Vegetation Resurvey - Birse and Robertson (Springs and Swamps)	EU-GB-006	Wetlands	UK	Andrea Britton	111	222
Scottish Vegetation Resurvey - Birse and Robertson (Woodland)	EU-GB-006	Forests	UK	Alison Hester	263	526
Gaume		Forests	BE	Kris Verheyen	43	86
Binnen-Vlaanderen		Forests	BE	Lander Baeten	39	78
Zoerselbos		Forests	BE	Lander Baeten	17	34
Meerdaalwoud		Forests	BE	Kris Verheyen	21	42
Florenne		Forests	BE	Hans Van Calster	65	130
Tournibus		Forests	BE	Hans Van Calster	190	380
Dalby		Forests	SE	Jörg Brunet	74	444
Dalby		Forests	SE	Jörg Brunet	74	296
Elbe-Weser		Forests	DE	Monika Wulf	50	100
Göttingen, SFB		Forests	DE	Thilo Heinken	42	84
Switzerland		Forests	CH	Gian-Reto Walther	25	50
Hirson		Forests	FR	Guillaume Decocq	22	44
Andigny		Forests	FR	Guillaume Decocq	19	38
Echinger Lohe		Forests	DE	Markus Bernhardt-Römermann	125	625
Echinger Lohe		Forests	DE	Markus Bernhardt-Römermann	48	144
Göttingen, Carici-Fagetum		Forests	DE	Wolfgang Schmidt	77	154
Göttingen, Hordelymo-Fagetum		Forests	DE	Wolfgang Schmidt	35	70
Zöbelboden		Forests	AT	Thomas Dirnböck	31	130
Brandenburg		Forests	DE	Thilo Heinken	128	256
Slovakia, South-West		Forests	SK	Frantisek Malis	18	36
Slovakia, Central		Forests	SK	Frantisek Malis	21	42
Slovakia, North-East		Forests	SK	Frantisek Malis	22	44
Bialowieza		Forests	PL	Bogdan Jaroszewicz	21	42
Jura		Forests	FR	Jonathan Lenoir	164	328
Stenshuvud		Forests	SE	Jörg Brunet	30	90
Skåne		Forests	SE	Jörg Brunet	70	140
Sonneberg		Forests	DE	Markus Bernhardt-Römermann	63	126
Zselic		Forests	HU	Balázs Teleki	20	40
Göttingen, Hünstollen		Forests	DE	Wolfgang Schmidt	147	588
Sanocko-Turczanskie Mountains		Forests	PL	Tomasz Durak	71	142
Bazaltowa Mt		Forests	PL	Kamila Reczyńska	21	42
Buki Sudeckie beech forest		Forests	PL	Krzysztof Świerkosz	16	32
Trzebnickie Hills		Forests	PL	Krzysztof Świerkosz	20	40
Prignitz		Forests	DE	Tobias Naaf	119	238
Öland		Forests	DE	Martin Diekmann	51	102
Brandenburg Nord		Forests	DE	Thilo Heinken	58	116
Brandenburg Süd		Forests	DE	Thilo Heinken	58	116
Unteres Spreewald-Randgebiet		Forests	DE	Thilo Heinken	77	154
Compičgne forest		Forests	FR	Déborah Closset-Kopp	78	156
Bakony és Gerecse		Forests	HU	Balázs Teleki	20	40
Bükkalja és Dél-Cserehát		Forests	HU	Balázs Teleki	20	40
Gödölloi-dombság		Forests	HU	Balázs Teleki	19	38
Mátra-Bükk-Zemplén		Forests	HU	Balázs Teleki	22	44
Orség		Forests	HU	Balázs Teleki	19	38
Visegrádi-hegység		Forests	HU	Balázs Teleki	20	40
Olszyny Niezgodzkie		Forests	PL	Remigiusz Pielech	16	32
Großer Staufenberg		Forests	DE	Wolfgang Schmidt	202	602
Riedried		Forests	DE	Wolfgang Schmidt	61	122
Śnieżnik Massif		Forests	PL	Kamila Reczyńska	37	74
Göttinger Wald (Fliehburgen)		Forests	DE	Wolfgang Schmidt	90	180
N-E Puszcza Niepołomicka		Forests	PL	Anna Orczewska	20	40
Zakarpatska oblast		Forests	UA	Jan Šebesta	166	332
Riparian forests of the Oder Valley (near Wrocław)		Forests	PL	Kamila Reczyńska	47	94
Dolina Wapienicy (Wapienica Valley)		Forests	PL	Anna Orczewska	20	40
Königsbuche		Forests	DE	Wolfgang Schmidt	122	366
Supplementary Table 8. Hand-corrected occurrences of potential “doppelganger taxa”, which we defined as taxa with different names in subsequent vegetation surveys could belong to the same taxon.
Resurvey project	Resurvey site	“Doppelgaenger taxon”	Changed to	# of changed occurrences
Active Conservation of Dry Grasslands in CE Poland	Rm, Rb	Galium verum	Galium album	18
DISEQALP		Anthoxanthum alpinum	Anthoxanthum aggr.	387
		Anthoxanthum odoratum	Anthoxanthum aggr.	351
		Anthoxanthum odoratum aggr.	Anthoxanthum aggr.	20
		Empetrum hermaphroditum	Empetrum aggr.	176
		Empetrum nigrum	Empetrum aggr.	55
		Empetrum nigrum aggr.	Empetrum aggr.	6
		Sesleria varia aggr.	Sesleria aggr.	59
		Sesleria albicans	Sesleria aggr.	1022
forestREplot_EU_023a		Tilia platyphyllos	Tilia cordata	6
GLORIA_NO-DOV		Empetrum nigrum subsp. hermaphroditum	Empetrum nigrum	53
		Juncus trifidus subsp. trifidus	Juncus trifidus	40
jaidhaus_2020_hschwaiger		Leucanthemum vulgare	Leucanthemum vulgare aggr.	19
		Leucanthemum ircutianum	Leucanthemum vulgare aggr.	50
		Leucanthemum vulgare aggr.	Leucanthemum vulgare aggr.	64
Milovice_grazing		Rubus caesius	Rubus sp.	6
PonorMts	Ponor	Agrostis stolonifera	Agrostis capillaris	8
		Cirsium vulgare	Cirsium ligulare	13
		Euphrasia species	Euphrasia pectinata	34
Valdemaqueda_Madrid		Vicia angustifolia	Vicia lathyroides	151
WS11 NWR Rotenberghang	StrictNR	Dryopteris dilatate	Dryopteris carthusiana aggr.	5
		Dryopteris carthusiana	Dryopteris carthusiana aggr.	29
WS26 Hunstollen-Brache		Dactylis glomerata	Dactylis glomerata aggr.	509
		Dactylis glomerata subsp. aschersoniana	Dactylis glomerata aggr.	16
